# Supplementary material for: On sorption hysteresis in wood: Separating hysteresis in cell wall water and capillary water in the full moisture range
Source: PLoS One. 2019 Nov 15;14(11):e0225111. doi: 10.1371/journal.pone.0225111 (PMC6857914; doi:10.1371/journal.pone.0225111)
Supplement: S1 Dataset — Heat flow measured during melting of freezable water. (ZIP) [file pone.0225111.s004.zip]

Archive with 3 entries (3 files):
- Water-saturated_PureWater_DSC.tab
- Absorption_DSC.tab
- Desorption_DSC.tab
