# Supplementary material for: On sorption hysteresis in wood: Separating hysteresis in cell wall water and capillary water in the full moisture range
Source: PLoS One. 2019 Nov 15;14(11):e0225111. doi: 10.1371/journal.pone.0225111 (PMC6857914; doi:10.1371/journal.pone.0225111)
Supplement: S1 Dataset — Heat flow measured during melting of freezable water. (ZIP) [file pone.0225111.s004.zip › Water-saturated_PureWater_DSC.tab]

Material	Douglas fir, extracted
Conditioning	Water-saturation
Sorption dir.	N/A
Replicate	1
Sample	23.20	mg
Pan	53.38	mg
Ref. Pan	53.10	mg
Time (min)	Temperature (�C)	Heat Flow (mW)
4.841334	-19.986720	-0.031716
4.843000	-19.988050	-0.031724
4.844666	-19.986150	-0.031733
4.846334	-19.985780	-0.031740
4.848000	-19.986370	-0.031748
4.849667	-19.986060	-0.031757
4.851334	-19.987090	-0.031766
4.853000	-19.987620	-0.031772
4.854667	-19.986710	-0.031784
4.856333	-19.984380	-0.031796
4.858000	-19.986160	-0.031807
4.859667	-19.986940	-0.031813
4.861334	-19.986960	-0.031818
4.863000	-19.987650	-0.031823
4.864666	-19.988160	-0.031823
4.866334	-19.988140	-0.031823
4.868000	-19.986790	-0.031830
4.869667	-19.988210	-0.031836
4.871334	-19.987660	-0.031843
4.873000	-19.986540	-0.031851
4.874667	-19.985840	-0.031860
4.876334	-19.986170	-0.031868
4.878000	-19.988250	-0.031874
4.879667	-19.986400	-0.031881
4.881333	-19.986520	-0.031892
4.883000	-19.985680	-0.031904
4.884666	-19.986380	-0.031915
4.886334	-19.986840	-0.031928
4.888000	-19.985750	-0.031941
4.889667	-19.985860	-0.031953
4.891333	-19.986850	-0.031967
4.893000	-19.988170	-0.031979
4.894667	-19.987620	-0.031986
4.896334	-19.987660	-0.031994
4.898000	-19.988920	-0.032005
4.899667	-19.986770	-0.032013
4.901334	-19.987730	-0.032023
4.903000	-19.986280	-0.032031
4.904667	-19.986700	-0.032036
4.906334	-19.986130	-0.032044
4.908000	-19.987290	-0.032053
4.909666	-19.985810	-0.032065
4.911334	-19.986110	-0.032078
4.913000	-19.986060	-0.032095
4.914667	-19.986640	-0.032111
4.916333	-19.987440	-0.032122
4.918000	-19.986900	-0.032134
4.919667	-19.985890	-0.032142
4.921334	-19.986850	-0.032152
4.923000	-19.988150	-0.032163
4.924667	-19.987400	-0.032173
4.926334	-19.987760	-0.032182
4.928000	-19.988470	-0.032195
4.929666	-19.986420	-0.032207
4.931334	-19.987250	-0.032218
4.933000	-19.987590	-0.032229
4.934666	-19.987140	-0.032244
4.936333	-19.986080	-0.032259
4.938000	-19.986820	-0.032275
4.939667	-19.985280	-0.032292
4.941334	-19.987080	-0.032306
4.943000	-19.985060	-0.032322
4.944667	-19.985200	-0.032337
4.946334	-19.985210	-0.032355
4.948000	-19.986840	-0.032374
4.949667	-19.988440	-0.032392
4.951334	-19.986000	-0.032405
4.953000	-19.987720	-0.032417
4.954666	-19.986620	-0.032427
4.956333	-19.986490	-0.032432
4.958000	-19.987590	-0.032438
4.959667	-19.987520	-0.032440
4.961334	-19.988350	-0.032444
4.963000	-19.986580	-0.032448
4.964667	-19.987680	-0.032451
4.966334	-19.985290	-0.032460
4.968000	-19.985640	-0.032469
4.969666	-19.986520	-0.032479
4.971334	-19.985600	-0.032485
4.973000	-19.986170	-0.032494
4.974667	-19.985500	-0.032498
4.976334	-19.986020	-0.032504
4.978000	-19.986120	-0.032516
4.979667	-19.987650	-0.032526
4.981333	-19.987790	-0.032539
4.983000	-19.987580	-0.032552
4.984667	-19.986800	-0.032562
4.986334	-19.986720	-0.032569
4.988000	-19.987740	-0.032577
4.989666	-19.987150	-0.032588
4.991334	-19.987410	-0.032596
4.993000	-19.986980	-0.032602
4.994667	-19.986020	-0.032609
4.996334	-19.986530	-0.032619
4.998000	-19.986220	-0.032627
4.999667	-19.986860	-0.032639
5.001334	-19.987350	-0.032649
5.003000	-19.986680	-0.032659
5.004667	-19.987350	-0.032667
5.006333	-19.987080	-0.032677
5.008000	-19.986360	-0.032689
5.009666	-19.986360	-0.032696
5.011334	-19.985380	-0.032705
5.013000	-19.986870	-0.032713
5.014667	-19.988550	-0.032722
5.016333	-19.986530	-0.032729
5.018000	-19.986320	-0.032737
5.019667	-19.987300	-0.032742
5.021334	-19.986330	-0.032748
5.023000	-19.987260	-0.032754
5.024667	-19.988040	-0.032760
5.026334	-19.986220	-0.032766
5.028000	-19.986340	-0.032775
5.029667	-19.985630	-0.032784
5.031334	-19.985230	-0.032795
5.033000	-19.986160	-0.032804
5.034666	-19.985210	-0.032810
5.036334	-19.984240	-0.032813
5.038000	-19.986470	-0.032814
5.039667	-19.986630	-0.032811
5.041333	-19.984220	-0.032807
5.043000	-19.985760	-0.032803
5.044667	-19.985960	-0.032800
5.046334	-19.984770	-0.032801
5.048000	-19.984360	-0.032800
5.049667	-19.982700	-0.032798
5.051334	-19.981560	-0.032795
5.053000	-19.983080	-0.032790
5.054666	-19.982780	-0.032775
5.056334	-19.984140	-0.032758
5.058000	-19.982600	-0.032739
5.059666	-19.981120	-0.032716
5.061333	-19.980960	-0.032693
5.063000	-19.981420	-0.032671
5.064667	-19.980340	-0.032649
5.066334	-19.980480	-0.032622
5.068000	-19.979840	-0.032594
5.069667	-19.977270	-0.032571
5.071334	-19.977750	-0.032552
5.073000	-19.976570	-0.032530
5.074667	-19.976230	-0.032502
5.076334	-19.974980	-0.032476
5.078000	-19.973780	-0.032449
5.079666	-19.972670	-0.032424
5.081333	-19.971610	-0.032399
5.083000	-19.970780	-0.032378
5.084667	-19.969570	-0.032358
5.086334	-19.969200	-0.032341
5.088000	-19.968640	-0.032330
5.089667	-19.967810	-0.032327
5.091334	-19.966470	-0.032331
5.093000	-19.965660	-0.032339
5.094666	-19.964600	-0.032354
5.096334	-19.963770	-0.032371
5.098000	-19.961780	-0.032394
5.099667	-19.961500	-0.032425
5.101334	-19.959060	-0.032476
5.103000	-19.959220	-0.032593
5.104667	-19.957180	-0.032790
5.106333	-19.955040	-0.033073
5.108000	-19.954710	-0.033451
5.109667	-19.952940	-0.034010
5.111334	-19.950940	-0.034699
5.113000	-19.950810	-0.035566
5.114666	-19.950380	-0.036612
5.116334	-19.947840	-0.037762
5.118000	-19.946630	-0.039133
5.119667	-19.944910	-0.041031
5.121333	-19.943360	-0.043394
5.123000	-19.942400	-0.046322
5.124667	-19.940240	-0.049608
5.126333	-19.939460	-0.053442
5.128000	-19.937410	-0.057973
5.129667	-19.934220	-0.063198
5.131333	-19.933560	-0.069116
5.133000	-19.933170	-0.075683
5.134667	-19.931700	-0.082457
5.136334	-19.930060	-0.089638
5.138000	-19.928610	-0.097996
5.139667	-19.924570	-0.107024
5.141333	-19.924970	-0.115895
5.143000	-19.922900	-0.124777
5.144667	-19.921390	-0.133479
5.146333	-19.919860	-0.142389
5.148000	-19.918370	-0.151786
5.149667	-19.916990	-0.161514
5.151333	-19.916600	-0.171617
5.153000	-19.914370	-0.182393
5.154667	-19.912220	-0.194335
5.156334	-19.911760	-0.206736
5.158000	-19.908350	-0.218722
5.159667	-19.906000	-0.229911
5.161334	-19.903860	-0.240172
5.163000	-19.901640	-0.249713
5.164667	-19.899420	-0.258742
5.166333	-19.898560	-0.267518
5.168000	-19.897500	-0.276260
5.169667	-19.895780	-0.284881
5.171333	-19.894370	-0.293006
5.173000	-19.892910	-0.301795
5.174667	-19.890090	-0.311540
5.176334	-19.887420	-0.321134
5.178000	-19.887340	-0.330695
5.179667	-19.885740	-0.340004
5.181334	-19.881500	-0.349011
5.183000	-19.879560	-0.357737
5.184667	-19.877890	-0.367477
5.186333	-19.876920	-0.377697
5.188000	-19.874920	-0.387854
5.189667	-19.871950	-0.397405
5.191334	-19.870700	-0.406061
5.193000	-19.868160	-0.413846
5.194667	-19.866960	-0.419992
5.196333	-19.864920	-0.426594
5.198000	-19.863950	-0.433505
5.199667	-19.861500	-0.440793
5.201334	-19.858860	-0.448068
5.203000	-19.857030	-0.455007
5.204667	-19.854660	-0.462665
5.206333	-19.852030	-0.470084
5.208000	-19.848820	-0.477915
5.209667	-19.848020	-0.486505
5.211334	-19.846580	-0.494962
5.213000	-19.844720	-0.502816
5.214667	-19.842920	-0.510836
5.216334	-19.839520	-0.518993
5.218000	-19.836890	-0.527363
5.219666	-19.835160	-0.535402
5.221333	-19.833940	-0.542956
5.223000	-19.830720	-0.549752
5.224667	-19.828660	-0.556187
5.226333	-19.826170	-0.562238
5.228000	-19.823860	-0.569058
5.229667	-19.821850	-0.575112
5.231333	-19.820650	-0.580803
5.233000	-19.817160	-0.586357
5.234667	-19.814180	-0.592586
5.236334	-19.813160	-0.599499
5.238000	-19.812450	-0.606497
5.239666	-19.809550	-0.613959
5.241334	-19.807040	-0.621442
5.243000	-19.804460	-0.629730
5.244668	-19.800900	-0.638166
5.246332	-19.799090	-0.646571
5.248000	-19.795540	-0.654450
5.249668	-19.793290	-0.661571
5.251332	-19.792130	-0.667663
5.253000	-19.790100	-0.675005
5.254668	-19.787880	-0.680274
5.256332	-19.785770	-0.684912
5.258000	-19.783140	-0.689195
5.259668	-19.782060	-0.694280
5.261334	-19.778200	-0.699130
5.263000	-19.776370	-0.704407
5.264668	-19.773780	-0.709586
5.266332	-19.771090	-0.715445
5.268000	-19.768110	-0.721016
5.269668	-19.765920	-0.727687
5.271332	-19.763460	-0.734574
5.273000	-19.760000	-0.741052
5.274668	-19.758760	-0.747210
5.276332	-19.755760	-0.752498
5.278000	-19.753880	-0.758665
5.279668	-19.749760	-0.765053
5.281334	-19.748540	-0.771292
5.283000	-19.746770	-0.777237
5.284668	-19.744370	-0.783137
5.286334	-19.742920	-0.788993
5.288000	-19.740730	-0.796279
5.289668	-19.738720	-0.802287
5.291332	-19.734180	-0.807935
5.293000	-19.733000	-0.813701
5.294668	-19.728990	-0.818427
5.296332	-19.726860	-0.823056
5.298000	-19.723540	-0.826795
5.299668	-19.720330	-0.831966
5.301334	-19.719110	-0.835586
5.303000	-19.716330	-0.840494
5.304668	-19.714550	-0.845245
5.306334	-19.711460	-0.850225
5.308000	-19.708490	-0.854787
5.309668	-19.706480	-0.860068
5.311332	-19.703200	-0.866211
5.313000	-19.700850	-0.871595
5.314668	-19.698270	-0.876593
5.316334	-19.695150	-0.880889
5.318000	-19.691310	-0.886305
5.319668	-19.690070	-0.890211
5.321332	-19.688510	-0.895955
5.323000	-19.684470	-0.900606
5.324668	-19.683280	-0.904503
5.326334	-19.679790	-0.907980
5.328000	-19.677380	-0.912128
5.329668	-19.674370	-0.916936
5.331332	-19.672040	-0.920255
5.333000	-19.670580	-0.923833
5.334668	-19.668300	-0.927254
5.336334	-19.665840	-0.930566
5.338000	-19.661630	-0.934242
5.339668	-19.659300	-0.938865
5.341334	-19.656870	-0.943062
5.343000	-19.653340	-0.946768
5.344666	-19.651730	-0.951762
5.346332	-19.647900	-0.957858
5.348000	-19.644390	-0.965468
5.349668	-19.643840	-0.971853
5.351332	-19.639530	-0.977870
5.353000	-19.636830	-0.982594
5.354668	-19.634990	-0.985763
5.356332	-19.630950	-0.989018
5.358000	-19.627990	-0.992250
5.359668	-19.625990	-0.995122
5.361334	-19.623540	-0.997480
5.363000	-19.622960	-1.000006
5.364666	-19.619340	-1.002752
5.366334	-19.616710	-1.005844
5.368000	-19.613240	-1.009671
5.369668	-19.610010	-1.012444
5.371332	-19.607200	-1.014830
5.373000	-19.604560	-1.017068
5.374668	-19.601890	-1.019532
5.376332	-19.599170	-1.022814
5.378000	-19.595370	-1.026174
5.379668	-19.591880	-1.029274
5.381332	-19.589590	-1.032644
5.383000	-19.587680	-1.035791
5.384668	-19.585200	-1.039931
5.386334	-19.582190	-1.044178
5.388000	-19.580290	-1.048654
5.389668	-19.576720	-1.052847
5.391332	-19.574650	-1.057294
5.393000	-19.570350	-1.062192
5.394668	-19.568570	-1.068105
5.396332	-19.565620	-1.073147
5.398000	-19.561910	-1.077970
5.399668	-19.560340	-1.081340
5.401332	-19.556330	-1.083830
5.403000	-19.552940	-1.085866
5.404668	-19.551880	-1.087770
5.406334	-19.547850	-1.089283
5.408000	-19.546160	-1.090449
5.409668	-19.543560	-1.092242
5.411334	-19.540870	-1.094028
5.413000	-19.537240	-1.096512
5.414668	-19.534660	-1.099112
5.416332	-19.530490	-1.102481
5.418000	-19.528660	-1.105533
5.419668	-19.526070	-1.108744
5.421332	-19.521450	-1.111520
5.423000	-19.520430	-1.114862
5.424668	-19.517560	-1.117999
5.426334	-19.514070	-1.121141
5.428000	-19.510690	-1.123936
5.429668	-19.508270	-1.126329
5.431334	-19.505570	-1.128804
5.433000	-19.503180	-1.131561
5.434668	-19.497860	-1.134116
5.436332	-19.496640	-1.136436
5.438000	-19.493960	-1.138686
5.439668	-19.490280	-1.141120
5.441334	-19.488180	-1.144176
5.443000	-19.484700	-1.147380
5.444668	-19.483380	-1.150334
5.446332	-19.479920	-1.153224
5.448000	-19.478310	-1.155766
5.449668	-19.474030	-1.158026
5.451334	-19.472720	-1.160127
5.453000	-19.467430	-1.161760
5.454668	-19.463100	-1.163303
5.456332	-19.461700	-1.164587
5.458000	-19.459510	-1.166333
5.459668	-19.455480	-1.168511
5.461334	-19.452680	-1.171189
5.463000	-19.449780	-1.173943
5.464668	-19.446330	-1.177192
5.466334	-19.445080	-1.180455
5.468000	-19.439800	-1.182972
5.469666	-19.439530	-1.185402
5.471332	-19.436560	-1.187079
5.473000	-19.431480	-1.188510
5.474668	-19.430190	-1.189830
5.476332	-19.427830	-1.191189
5.478000	-19.424180	-1.192628
5.479668	-19.419880	-1.194114
5.481332	-19.417330	-1.195775
5.483000	-19.414640	-1.197936
5.484668	-19.411510	-1.200269
5.486334	-19.407740	-1.202370
5.488000	-19.404940	-1.204295
5.489666	-19.402790	-1.206217
5.491334	-19.399570	-1.208113
5.493000	-19.396780	-1.210088
5.494668	-19.394580	-1.211930
5.496332	-19.390380	-1.213646
5.498000	-19.388290	-1.215341
5.499668	-19.386010	-1.217106
5.501332	-19.382970	-1.218827
5.503000	-19.379440	-1.220602
5.504668	-19.376550	-1.222524
5.506332	-19.372730	-1.224283
5.508000	-19.370440	-1.226064
5.509668	-19.366280	-1.228141
5.511334	-19.363340	-1.230386
5.513000	-19.360610	-1.232555
5.514668	-19.357710	-1.234631
5.516332	-19.354140	-1.236512
5.518000	-19.350300	-1.238338
5.519668	-19.347990	-1.239920
5.521332	-19.345190	-1.241191
5.523000	-19.342900	-1.242592
5.524668	-19.338560	-1.244099
5.526332	-19.336980	-1.245720
5.528000	-19.333360	-1.247630
5.529668	-19.331330	-1.249455
5.531334	-19.328250	-1.251302
5.533000	-19.324570	-1.253162
5.534668	-19.321690	-1.254916
5.536334	-19.318640	-1.256639
5.538000	-19.314540	-1.257963
5.539668	-19.312290	-1.258984
5.541332	-19.309450	-1.259817
5.543000	-19.306020	-1.260730
5.544668	-19.302280	-1.261724
5.546332	-19.300100	-1.262952
5.548000	-19.298260	-1.264556
5.549668	-19.294300	-1.266289
5.551334	-19.291290	-1.268397
5.553000	-19.287070	-1.270307
5.554668	-19.283970	-1.272071
5.556334	-19.280710	-1.273637
5.558000	-19.277180	-1.275098
5.559668	-19.274780	-1.276250
5.561332	-19.271410	-1.277209
5.563000	-19.267560	-1.277946
5.564668	-19.265610	-1.278676
5.566334	-19.262690	-1.279584
5.568000	-19.260160	-1.280469
5.569668	-19.257410	-1.281662
5.571332	-19.254820	-1.282897
5.573000	-19.250420	-1.284291
5.574668	-19.248220	-1.285613
5.576334	-19.244520	-1.287198
5.578000	-19.241710	-1.288726
5.579668	-19.238880	-1.290229
5.581332	-19.234470	-1.291519
5.583000	-19.233020	-1.292437
5.584668	-19.230150	-1.293474
5.586334	-19.226120	-1.294492
5.588000	-19.223160	-1.295547
5.589668	-19.219890	-1.296405
5.591334	-19.216970	-1.297346
5.593000	-19.213780	-1.298382
5.594666	-19.210260	-1.299360
5.596332	-19.207020	-1.300434
5.598000	-19.205180	-1.301560
5.599668	-19.201160	-1.302637
5.601332	-19.197860	-1.303586
5.603000	-19.195260	-1.304464
5.604668	-19.193840	-1.305439
5.606332	-19.190800	-1.306450
5.608000	-19.186680	-1.307492
5.609668	-19.181860	-1.308563
5.611334	-19.180600	-1.309589
5.613000	-19.175860	-1.310644
5.614666	-19.174040	-1.311764
5.616334	-19.169520	-1.312793
5.618000	-19.165740	-1.313820
5.619668	-19.163500	-1.314844
5.621332	-19.161700	-1.315736
5.623000	-19.157750	-1.316508
5.624668	-19.155750	-1.317225
5.626332	-19.150760	-1.317900
5.628000	-19.148480	-1.318460
5.629668	-19.145130	-1.318995
5.631332	-19.143220	-1.319609
5.633000	-19.138660	-1.320314
5.634668	-19.135870	-1.320912
5.636334	-19.133780	-1.321626
5.638000	-19.129080	-1.322478
5.639668	-19.127260	-1.323272
5.641332	-19.122560	-1.324016
5.643000	-19.120580	-1.324808
5.644668	-19.116960	-1.325516
5.646332	-19.113760	-1.326070
5.648000	-19.110230	-1.326494
5.649668	-19.107230	-1.327038
5.651332	-19.102610	-1.327776
5.653000	-19.100140	-1.328386
5.654668	-19.098760	-1.328960
5.656334	-19.094420	-1.329596
5.658000	-19.093190	-1.330397
5.659668	-19.088140	-1.331285
5.661334	-19.085880	-1.332171
5.663000	-19.081910	-1.333037
5.664668	-19.079280	-1.333960
5.666332	-19.077110	-1.334779
5.668000	-19.073090	-1.335606
5.669668	-19.069440	-1.336494
5.671332	-19.065760	-1.337384
5.673000	-19.061990	-1.338087
5.674668	-19.058880	-1.338722
5.676334	-19.056440	-1.339338
5.678000	-19.052950	-1.339889
5.679668	-19.051050	-1.340571
5.681334	-19.046910	-1.341333
5.683000	-19.044190	-1.342052
5.684668	-19.041820	-1.342796
5.686332	-19.038670	-1.343558
5.688000	-19.035280	-1.344407
5.689668	-19.031710	-1.345113
5.691334	-19.028780	-1.345758
5.693000	-19.025090	-1.346272
5.694668	-19.022790	-1.346723
5.696332	-19.019880	-1.347185
5.698000	-19.016340	-1.347711
5.699668	-19.012420	-1.348311
5.701334	-19.007870	-1.348866
5.703000	-19.005240	-1.349367
5.704668	-19.001430	-1.349916
5.706332	-19.000050	-1.350487
5.708000	-18.995390	-1.351095
5.709668	-18.991990	-1.351581
5.711334	-18.989260	-1.351942
5.713000	-18.986790	-1.352254
5.714668	-18.983150	-1.352599
5.716334	-18.980820	-1.352996
5.718000	-18.977640	-1.353491
5.719666	-18.973670	-1.353973
5.721332	-18.969940	-1.354507
5.723000	-18.966600	-1.355156
5.724668	-18.965000	-1.355879
5.726332	-18.960940	-1.356616
5.728000	-18.956670	-1.357278
5.729668	-18.954380	-1.357767
5.731332	-18.950840	-1.358162
5.733000	-18.947240	-1.358564
5.734668	-18.944230	-1.358932
5.736334	-18.941560	-1.359195
5.738000	-18.938460	-1.359476
5.739666	-18.936190	-1.359788
5.741334	-18.933840	-1.360122
5.743000	-18.930940	-1.360514
5.744668	-18.927920	-1.360926
5.746332	-18.924060	-1.361468
5.748000	-18.920220	-1.362006
5.749668	-18.918180	-1.362583
5.751332	-18.912800	-1.363110
5.753000	-18.911480	-1.363706
5.754668	-18.906410	-1.364231
5.756332	-18.903520	-1.364660
5.758000	-18.900050	-1.365022
5.759668	-18.896180	-1.365319
5.761334	-18.892780	-1.365575
5.763000	-18.891560	-1.365791
5.764668	-18.886850	-1.366005
5.766332	-18.884410	-1.366211
5.768000	-18.880730	-1.366439
5.769668	-18.876960	-1.366690
5.771332	-18.875850	-1.367041
5.773000	-18.871660	-1.367427
5.774668	-18.868940	-1.367678
5.776332	-18.865200	-1.368005
5.778000	-18.861410	-1.368349
5.779668	-18.858090	-1.368666
5.781334	-18.855290	-1.369024
5.783000	-18.853600	-1.369377
5.784668	-18.848190	-1.369709
5.786334	-18.846230	-1.370144
5.788000	-18.843360	-1.370558
5.789668	-18.838670	-1.370959
5.791332	-18.835430	-1.371366
5.793000	-18.832420	-1.371718
5.794668	-18.828860	-1.371991
5.796332	-18.825920	-1.372315
5.798000	-18.823370	-1.372561
5.799668	-18.818340	-1.372780
5.801334	-18.816180	-1.373019
5.803000	-18.813340	-1.373246
5.804668	-18.810950	-1.373502
5.806334	-18.807700	-1.373703
5.808000	-18.804840	-1.373855
5.809668	-18.801190	-1.374075
5.811332	-18.798920	-1.374339
5.813000	-18.794780	-1.374542
5.814668	-18.791060	-1.374896
5.816334	-18.788750	-1.375222
5.818000	-18.783850	-1.375633
5.819668	-18.781450	-1.376046
5.821332	-18.777150	-1.376488
5.823000	-18.774960	-1.376874
5.824668	-18.770990	-1.377192
5.826334	-18.767300	-1.377350
5.828000	-18.765550	-1.377478
5.829668	-18.761840	-1.377644
5.831332	-18.758040	-1.377830
5.833000	-18.755990	-1.378079
5.834668	-18.752350	-1.378258
5.836334	-18.748680	-1.378488
5.838000	-18.743980	-1.378732
5.839668	-18.742400	-1.378998
5.841334	-18.738780	-1.379229
5.843000	-18.734810	-1.379455
5.844666	-18.733530	-1.379616
5.846332	-18.729630	-1.379735
5.848000	-18.727680	-1.379854
5.849668	-18.722340	-1.379976
5.851332	-18.720620	-1.380094
5.853000	-18.716740	-1.380214
5.854668	-18.712910	-1.380334
5.856332	-18.710160	-1.380466
5.858000	-18.706910	-1.380590
5.859668	-18.704000	-1.380824
5.861334	-18.699100	-1.381154
5.863000	-18.696280	-1.381483
5.864666	-18.692360	-1.381809
5.866334	-18.690180	-1.382194
5.868000	-18.686350	-1.382579
5.869668	-18.683100	-1.382823
5.871332	-18.681480	-1.383035
5.873000	-18.679230	-1.383210
5.874668	-18.673260	-1.383339
5.876332	-18.670770	-1.383467
5.878000	-18.669230	-1.383597
5.879668	-18.665000	-1.383728
5.881332	-18.660370	-1.383867
5.883000	-18.658920	-1.384000
5.884668	-18.655280	-1.384134
5.886334	-18.651180	-1.384280
5.888000	-18.649020	-1.384412
5.889668	-18.644040	-1.384547
5.891332	-18.640560	-1.384680
5.893000	-18.637200	-1.384810
5.894668	-18.634140	-1.384940
5.896332	-18.631420	-1.385067
5.898000	-18.628620	-1.385195
5.899668	-18.624990	-1.385330
5.901332	-18.621720	-1.385469
5.903000	-18.619340	-1.385641
5.904668	-18.616030	-1.385807
5.906334	-18.612510	-1.385980
5.908000	-18.610160	-1.386177
5.909668	-18.604280	-1.386350
5.911334	-18.602480	-1.386490
5.913000	-18.599190	-1.386624
5.914668	-18.594780	-1.386758
5.916332	-18.593520	-1.386895
5.918000	-18.590010	-1.387028
5.919668	-18.585540	-1.387166
5.921332	-18.583330	-1.387304
5.923000	-18.579370	-1.387450
5.924668	-18.576440	-1.387657
5.926334	-18.573220	-1.387920
5.928000	-18.569290	-1.388236
5.929668	-18.567700	-1.388451
5.931334	-18.563380	-1.388604
5.933000	-18.561360	-1.388808
5.934668	-18.558460	-1.389025
5.936332	-18.553480	-1.389174
5.938000	-18.550690	-1.389342
5.939668	-18.546780	-1.389489
5.941334	-18.544410	-1.389638
5.943000	-18.539410	-1.389788
5.944668	-18.536180	-1.389940
5.946332	-18.533680	-1.390210
5.948000	-18.529510	-1.390395
5.949668	-18.526670	-1.390546
5.951334	-18.522540	-1.390694
5.953000	-18.521300	-1.390842
5.954668	-18.517550	-1.390984
5.956332	-18.515260	-1.391123
5.958000	-18.511840	-1.391260
5.959668	-18.509380	-1.391397
5.961334	-18.505690	-1.391531
5.963000	-18.501120	-1.391670
5.964668	-18.497970	-1.391813
5.966334	-18.495340	-1.391967
5.968000	-18.492220	-1.392122
5.969666	-18.488080	-1.392276
5.971332	-18.484690	-1.392465
5.973000	-18.481840	-1.392685
5.974668	-18.476080	-1.392913
5.976332	-18.473220	-1.393163
5.978000	-18.471330	-1.393367
5.979668	-18.469160	-1.393525
5.981332	-18.465550	-1.393683
5.983000	-18.463040	-1.393834
5.984668	-18.458380	-1.393991
5.986334	-18.456120	-1.394153
5.988000	-18.452680	-1.394318
5.989666	-18.448220	-1.394482
5.991334	-18.445810	-1.394644
5.993000	-18.441330	-1.394805
5.994668	-18.437940	-1.394970
5.996332	-18.434860	-1.395134
5.998000	-18.432720	-1.395296
5.999668	-18.428860	-1.395456
6.001332	-18.425900	-1.395613
6.003000	-18.422780	-1.395769
6.004668	-18.419530	-1.395926
6.006332	-18.415480	-1.396084
6.008000	-18.413490	-1.396238
6.009668	-18.409470	-1.396390
6.011334	-18.407240	-1.396544
6.013000	-18.404140	-1.396700
6.014668	-18.400600	-1.396855
6.016332	-18.397000	-1.397012
6.018000	-18.393370	-1.397168
6.019668	-18.390170	-1.397326
6.021332	-18.387730	-1.397481
6.023000	-18.383580	-1.397638
6.024668	-18.378830	-1.397797
6.026332	-18.376740	-1.397948
6.028000	-18.372520	-1.398107
6.029668	-18.369660	-1.398271
6.031334	-18.365350	-1.398434
6.033000	-18.363620	-1.398596
6.034668	-18.360720	-1.398751
6.036334	-18.357050	-1.398901
6.038000	-18.354160	-1.399051
6.039668	-18.352040	-1.399198
6.041332	-18.348140	-1.399344
6.043000	-18.344680	-1.399491
6.044668	-18.342280	-1.399636
6.046332	-18.337120	-1.399796
6.048000	-18.333280	-1.399962
6.049668	-18.330590	-1.400126
6.051334	-18.326610	-1.400293
6.053000	-18.323850	-1.400452
6.054668	-18.320860	-1.400606
6.056334	-18.318060	-1.400760
6.058000	-18.315060	-1.400912
6.059668	-18.311940	-1.401075
6.061332	-18.308180	-1.401243
6.063000	-18.304590	-1.401411
6.064668	-18.302090	-1.401582
6.066334	-18.298270	-1.401755
6.068000	-18.293160	-1.401926
6.069668	-18.290780	-1.402092
6.071332	-18.287370	-1.402258
6.073000	-18.285100	-1.402426
6.074668	-18.280140	-1.402587
6.076334	-18.276180	-1.402745
6.078000	-18.274240	-1.402903
6.079668	-18.270130	-1.403057
6.081332	-18.266860	-1.403210
6.083000	-18.264560	-1.403358
6.084668	-18.260700	-1.403502
6.086334	-18.257530	-1.403647
6.088000	-18.255000	-1.403792
6.089668	-18.252090	-1.403941
6.091334	-18.248420	-1.404099
6.093000	-18.246560	-1.404262
6.094666	-18.241260	-1.404428
6.096332	-18.239060	-1.404596
6.098000	-18.235520	-1.404754
6.099668	-18.231870	-1.404919
6.101332	-18.227840	-1.405084
6.103000	-18.225260	-1.405242
6.104668	-18.220800	-1.405398
6.106332	-18.218280	-1.405556
6.108000	-18.214470	-1.405716
6.109668	-18.213240	-1.405876
6.111334	-18.206980	-1.406039
6.113000	-18.204740	-1.406196
6.114666	-18.201140	-1.406351
6.116334	-18.198380	-1.406509
6.118000	-18.195700	-1.406666
6.119668	-18.191970	-1.406822
6.121332	-18.188580	-1.406985
6.123000	-18.185360	-1.407150
6.124668	-18.182310	-1.407315
6.126332	-18.178460	-1.407478
6.128000	-18.175670	-1.407642
6.129668	-18.171140	-1.407808
6.131332	-18.169570	-1.407968
6.133000	-18.166010	-1.408117
6.134668	-18.162530	-1.408264
6.136334	-18.157150	-1.408410
6.138000	-18.155830	-1.408554
6.139668	-18.151420	-1.408704
6.141332	-18.149720	-1.408862
6.143000	-18.145820	-1.409019
6.144668	-18.144280	-1.409176
6.146332	-18.140870	-1.409337
6.148000	-18.136660	-1.409501
6.149668	-18.133600	-1.409666
6.151332	-18.130380	-1.409825
6.153000	-18.127190	-1.409972
6.154668	-18.124330	-1.410123
6.156334	-18.122220	-1.410272
6.158000	-18.116750	-1.410422
6.159668	-18.113640	-1.410573
6.161334	-18.110260	-1.410728
6.163000	-18.106290	-1.410876
6.164668	-18.102650	-1.411029
6.166332	-18.098550	-1.411190
6.168000	-18.095060	-1.411351
6.169668	-18.091320	-1.411506
6.171332	-18.089090	-1.411656
6.173000	-18.085900	-1.411806
6.174668	-18.083340	-1.411960
6.176334	-18.079480	-1.412125
6.178000	-18.076280	-1.412292
6.179668	-18.072080	-1.412465
6.181334	-18.069460	-1.412640
6.183000	-18.066250	-1.412814
6.184668	-18.063230	-1.412984
6.186332	-18.059840	-1.413144
6.188000	-18.056770	-1.413302
6.189668	-18.052700	-1.413452
6.191334	-18.050880	-1.413596
6.193000	-18.048890	-1.413725
6.194668	-18.044790	-1.413857
6.196332	-18.040600	-1.413993
6.198000	-18.037080	-1.414131
6.199668	-18.033910	-1.414284
6.201334	-18.030930	-1.414444
6.203000	-18.027660	-1.414607
6.204668	-18.023040	-1.414769
6.206332	-18.021000	-1.414937
6.208000	-18.017860	-1.415106
6.209668	-18.013570	-1.415281
6.211334	-18.011340	-1.415452
6.213000	-18.007990	-1.415627
6.214668	-18.003240	-1.415797
6.216334	-18.000320	-1.415958
6.218000	-17.997590	-1.416118
6.219666	-17.993810	-1.416280
6.221332	-17.991260	-1.416440
6.223000	-17.988380	-1.416596
6.224668	-17.984680	-1.416747
6.226332	-17.979940	-1.416894
6.228000	-17.978090	-1.417043
6.229668	-17.973100	-1.417192
6.231332	-17.971060	-1.417349
6.233000	-17.967420	-1.417502
6.234668	-17.964220	-1.417657
6.236334	-17.960390	-1.417808
6.238000	-17.957250	-1.417961
6.239666	-17.953610	-1.418118
6.241334	-17.950330	-1.418281
6.243000	-17.948390	-1.418442
6.244668	-17.944320	-1.418602
6.246332	-17.940740	-1.418756
6.248000	-17.937400	-1.418911
6.249668	-17.934650	-1.419066
6.251332	-17.931080	-1.419222
6.253000	-17.929080	-1.419375
6.254668	-17.925000	-1.419516
6.256332	-17.921770	-1.419663
6.258000	-17.918580	-1.419807
6.259668	-17.914380	-1.419960
6.261334	-17.911460	-1.420112
6.263000	-17.908600	-1.420268
6.264668	-17.903580	-1.420422
6.266332	-17.900910	-1.420582
6.268000	-17.896010	-1.420738
6.269668	-17.895960	-1.420901
6.271332	-17.891990	-1.421061
6.273000	-17.888230	-1.421217
6.274668	-17.883510	-1.421376
6.276332	-17.881870	-1.421533
6.278000	-17.878460	-1.421692
6.279668	-17.874160	-1.421844
6.281334	-17.871640	-1.421995
6.283000	-17.868660	-1.422148
6.284668	-17.863860	-1.422305
6.286334	-17.861560	-1.422463
6.288000	-17.858060	-1.422617
6.289668	-17.853990	-1.422768
6.291332	-17.850600	-1.422915
6.293000	-17.848040	-1.423064
6.294668	-17.845130	-1.423216
6.296332	-17.841580	-1.423370
6.298000	-17.838020	-1.423525
6.299668	-17.834150	-1.423686
6.301334	-17.831800	-1.423853
6.303000	-17.829040	-1.424023
6.304668	-17.825310	-1.424185
6.306334	-17.820920	-1.424341
6.308000	-17.817540	-1.424492
6.309668	-17.814940	-1.424642
6.311332	-17.812160	-1.424794
6.313000	-17.809340	-1.424945
6.314668	-17.806120	-1.425095
6.316334	-17.804040	-1.425243
6.318000	-17.799030	-1.425394
6.319668	-17.797410	-1.425552
6.321332	-17.793180	-1.425716
6.323000	-17.789300	-1.425882
6.324668	-17.786000	-1.426039
6.326334	-17.783850	-1.426192
6.328000	-17.778540	-1.426344
6.329668	-17.776760	-1.426491
6.331332	-17.772000	-1.426636
6.333000	-17.768000	-1.426783
6.334668	-17.764620	-1.426925
6.336334	-17.761220	-1.427065
6.338000	-17.758270	-1.427209
6.339668	-17.755210	-1.427354
6.341334	-17.751040	-1.427505
6.343000	-17.748960	-1.427656
6.344666	-17.745880	-1.427808
6.346332	-17.743130	-1.427958
6.348000	-17.740220	-1.428105
6.349668	-17.735590	-1.428245
6.351332	-17.733610	-1.428388
6.353000	-17.729360	-1.428530
6.354668	-17.726090	-1.428662
6.356332	-17.722330	-1.428801
6.358000	-17.718600	-1.428948
6.359668	-17.715340	-1.429097
6.361334	-17.712490	-1.429242
6.363000	-17.707860	-1.429390
6.364666	-17.705710	-1.429534
6.366334	-17.702530	-1.429681
6.368000	-17.698960	-1.429824
6.369668	-17.697090	-1.429974
6.371332	-17.693540	-1.430129
6.373000	-17.691310	-1.430285
6.374668	-17.687180	-1.430434
6.376332	-17.684310	-1.430584
6.378000	-17.680520	-1.430738
6.379668	-17.676290	-1.430886
6.381332	-17.671240	-1.431030
6.383000	-17.669250	-1.431171
6.384668	-17.666120	-1.431312
6.386334	-17.663390	-1.431446
6.388000	-17.659130	-1.431582
6.389668	-17.657790	-1.431730
6.391332	-17.653380	-1.431889
6.393000	-17.651150	-1.432045
6.394668	-17.647200	-1.432204
6.396332	-17.644110	-1.432362
6.398000	-17.639270	-1.432514
6.399668	-17.636510	-1.432662
6.401334	-17.633540	-1.432807
6.403000	-17.629210	-1.432944
6.404668	-17.625810	-1.433080
6.406332	-17.623100	-1.433215
6.408000	-17.618930	-1.433356
6.409668	-17.617010	-1.433504
6.411334	-17.613200	-1.433654
6.413000	-17.609590	-1.433807
6.414668	-17.606040	-1.433962
6.416332	-17.603740	-1.434117
6.418000	-17.600340	-1.434263
6.419668	-17.596840	-1.434401
6.421332	-17.593610	-1.434530
6.423000	-17.591210	-1.434654
6.424668	-17.586910	-1.434781
6.426334	-17.584340	-1.434909
6.428000	-17.580240	-1.435038
6.429666	-17.576780	-1.435166
6.431334	-17.573490	-1.435298
6.433000	-17.568810	-1.435438
6.434668	-17.566780	-1.435590
6.436334	-17.562980	-1.435742
6.438000	-17.559210	-1.435900
6.439668	-17.556240	-1.436060
6.441332	-17.554010	-1.436219
6.443000	-17.550340	-1.436380
6.444668	-17.547080	-1.436538
6.446332	-17.544870	-1.436692
6.448000	-17.542110	-1.436838
6.449668	-17.536960	-1.436982
6.451334	-17.533890	-1.437126
6.453000	-17.529370	-1.437268
6.454668	-17.526220	-1.437402
6.456332	-17.522480	-1.437537
6.458000	-17.518420	-1.437678
6.459668	-17.514130	-1.437822
6.461334	-17.513390	-1.437970
6.463000	-17.509910	-1.438125
6.464668	-17.507530	-1.438285
6.466332	-17.503860	-1.438436
6.468000	-17.499270	-1.438589
6.469666	-17.497530	-1.438742
6.471332	-17.494100	-1.438882
6.473000	-17.489250	-1.439006
6.474668	-17.486940	-1.439126
6.476332	-17.482970	-1.439250
6.478000	-17.479020	-1.439373
6.479668	-17.476490	-1.439490
6.481332	-17.474810	-1.439612
6.483000	-17.470550	-1.439734
6.484668	-17.467260	-1.439856
6.486334	-17.463930	-1.439985
6.488000	-17.460210	-1.440124
6.489668	-17.457770	-1.440260
6.491334	-17.453510	-1.440396
6.493000	-17.450870	-1.440534
6.494666	-17.446690	-1.440677
6.496332	-17.442740	-1.440824
6.498000	-17.440660	-1.440968
6.499668	-17.436840	-1.441120
6.501334	-17.434380	-1.441270
6.503000	-17.431480	-1.441416
6.504668	-17.427650	-1.441562
6.506332	-17.424300	-1.441706
6.508000	-17.419940	-1.441849
6.509668	-17.417340	-1.441986
6.511334	-17.414320	-1.442121
6.513000	-17.410200	-1.442252
6.514668	-17.406400	-1.442382
6.516332	-17.401250	-1.442513
6.518000	-17.400350	-1.442648
6.519668	-17.397410	-1.442782
6.521332	-17.394000	-1.442917
6.523000	-17.389240	-1.443049
6.524668	-17.386910	-1.443176
6.526334	-17.384490	-1.443302
6.528000	-17.381330	-1.443419
6.529668	-17.377870	-1.443537
6.531332	-17.374710	-1.443657
6.533000	-17.369940	-1.443781
6.534668	-17.368260	-1.443910
6.536334	-17.365550	-1.444046
6.538000	-17.362010	-1.444184
6.539668	-17.358160	-1.444320
6.541332	-17.354520	-1.444458
6.543000	-17.349880	-1.444601
6.544668	-17.346890	-1.444740
6.546332	-17.343360	-1.444877
6.548000	-17.340230	-1.445016
6.549668	-17.337670	-1.445150
6.551334	-17.332990	-1.445278
6.553000	-17.330260	-1.445402
6.554666	-17.327610	-1.445530
6.556334	-17.324050	-1.445653
6.558000	-17.321050	-1.445777
6.559668	-17.318020	-1.445900
6.561334	-17.314580	-1.446025
6.563000	-17.312510	-1.446155
6.564668	-17.307620	-1.446290
6.566332	-17.303600	-1.446427
6.568000	-17.301000	-1.446564
6.569668	-17.298170	-1.446690
6.571332	-17.295900	-1.446822
6.573000	-17.291160	-1.446952
6.574668	-17.288060	-1.447077
6.576334	-17.284560	-1.447209
6.578000	-17.282400	-1.447339
6.579668	-17.275760	-1.447468
6.581332	-17.273340	-1.447603
6.583000	-17.271230	-1.447739
6.584668	-17.267920	-1.447872
6.586334	-17.265180	-1.448003
6.588000	-17.261510	-1.448123
6.589668	-17.257300	-1.448240
6.591332	-17.253540	-1.448349
6.593000	-17.251270	-1.448455
6.594666	-17.247790	-1.448560
6.596332	-17.244740	-1.448659
6.598000	-17.241720	-1.448765
6.599668	-17.238300	-1.448877
6.601332	-17.234490	-1.448999
6.603000	-17.231450	-1.449127
6.604668	-17.229060	-1.449272
6.606332	-17.226560	-1.449418
6.608000	-17.222070	-1.449562
6.609668	-17.218600	-1.449699
6.611334	-17.215100	-1.449833
6.613000	-17.211420	-1.449964
6.614668	-17.208570	-1.450093
6.616334	-17.205510	-1.450217
6.618000	-17.201560	-1.450342
6.619666	-17.198390	-1.450465
6.621332	-17.195900	-1.450581
6.623000	-17.191480	-1.450698
6.624668	-17.188420	-1.450821
6.626334	-17.185220	-1.450941
6.628000	-17.180960	-1.451060
6.629668	-17.178630	-1.451183
6.631332	-17.175560	-1.451306
6.633000	-17.170580	-1.451434
6.634668	-17.168440	-1.451562
6.636334	-17.163480	-1.451698
6.638000	-17.160440	-1.451824
6.639668	-17.157470	-1.451940
6.641332	-17.153520	-1.452052
6.643000	-17.150040	-1.452157
6.644668	-17.147020	-1.452262
6.646332	-17.145580	-1.452364
6.648000	-17.142250	-1.452460
6.649668	-17.137680	-1.452553
6.651334	-17.135850	-1.452652
6.653000	-17.132790	-1.452763
6.654668	-17.129600	-1.452886
6.656332	-17.126170	-1.453021
6.658000	-17.122190	-1.453158
6.659668	-17.118530	-1.453299
6.661334	-17.114870	-1.453437
6.663000	-17.110680	-1.453575
6.664668	-17.107620	-1.453713
6.666332	-17.105100	-1.453839
6.668000	-17.103650	-1.453957
6.669668	-17.098370	-1.454071
6.671332	-17.095770	-1.454189
6.673000	-17.092250	-1.454311
6.674668	-17.089800	-1.454441
6.676334	-17.085500	-1.454571
6.678000	-17.081360	-1.454701
6.679666	-17.078960	-1.454829
6.681334	-17.075810	-1.454952
6.683000	-17.071890	-1.455076
6.684668	-17.069120	-1.455191
6.686334	-17.064460	-1.455301
6.688000	-17.060160	-1.455403
6.689668	-17.057870	-1.455509
6.691332	-17.055100	-1.455611
6.693000	-17.051440	-1.455718
6.694668	-17.047690	-1.455823
6.696332	-17.042950	-1.455936
6.698000	-17.041120	-1.456044
6.699668	-17.038030	-1.456165
6.701334	-17.034620	-1.456293
6.703000	-17.033390	-1.456426
6.704668	-17.029360	-1.456563
6.706332	-17.025920	-1.456697
6.708000	-17.021520	-1.456833
6.709668	-17.019930	-1.456959
6.711334	-17.017020	-1.457081
6.713000	-17.012740	-1.457201
6.714668	-17.009240	-1.457314
6.716332	-17.005840	-1.457416
6.718000	-17.002650	-1.457522
6.719666	-16.998060	-1.457636
6.721332	-16.995620	-1.457748
6.723000	-16.992070	-1.457868
6.724668	-16.987890	-1.457997
6.726332	-16.984910	-1.458130
6.728000	-16.982200	-1.458254
6.729668	-16.978640	-1.458380
6.731332	-16.975760	-1.458506
6.733000	-16.972120	-1.458623
6.734668	-16.969370	-1.458732
6.736334	-16.966450	-1.458841
6.738000	-16.963620	-1.458945
6.739668	-16.959820	-1.459037
6.741334	-16.955820	-1.459139
6.743000	-16.952060	-1.459250
6.744666	-16.949260	-1.459365
6.746332	-16.946740	-1.459480
6.748000	-16.942320	-1.459601
6.749668	-16.937080	-1.459719
6.751334	-16.935000	-1.459830
6.753000	-16.932730	-1.459939
6.754668	-16.928540	-1.460048
6.756332	-16.925780	-1.460155
6.758000	-16.922910	-1.460255
6.759668	-16.918350	-1.460366
6.761334	-16.915990	-1.460481
6.763000	-16.912100	-1.460601
6.764668	-16.908120	-1.460724
6.766332	-16.905150	-1.460849
6.768000	-16.901520	-1.460979
6.769668	-16.898290	-1.461101
6.771332	-16.894710	-1.461217
6.773000	-16.892840	-1.461332
6.774668	-16.889180	-1.461444
6.776334	-16.886540	-1.461546
6.778000	-16.882940	-1.461648
6.779668	-16.880190	-1.461754
6.781332	-16.876310	-1.461853
6.783000	-16.872860	-1.461956
6.784668	-16.869230	-1.462059
6.786334	-16.866330	-1.462172
6.788000	-16.862030	-1.462286
6.789668	-16.858730	-1.462405
6.791332	-16.854830	-1.462530
6.793000	-16.852380	-1.462655
6.794668	-16.849250	-1.462777
6.796332	-16.844960	-1.462893
6.798000	-16.841580	-1.463002
6.799668	-16.839140	-1.463104
6.801334	-16.837230	-1.463202
6.803000	-16.833840	-1.463294
6.804666	-16.832080	-1.463386
6.806334	-16.828660	-1.463474
6.808000	-16.823660	-1.463569
6.809668	-16.819040	-1.463673
6.811334	-16.816260	-1.463781
6.813000	-16.813260	-1.463890
6.814668	-16.809400	-1.464000
6.816332	-16.804480	-1.464110
6.818000	-16.802960	-1.464224
6.819668	-16.798240	-1.464337
6.821332	-16.796720	-1.464447
6.823000	-16.793940	-1.464556
6.824668	-16.788960	-1.464661
6.826334	-16.786900	-1.464771
6.828000	-16.782080	-1.464884
6.829668	-16.778510	-1.464995
6.831332	-16.775980	-1.465101
6.833000	-16.772540	-1.465208
6.834668	-16.770350	-1.465316
6.836334	-16.766190	-1.465426
6.838000	-16.762260	-1.465535
6.839668	-16.760590	-1.465636
6.841332	-16.756840	-1.465739
6.843000	-16.753460	-1.465841
6.844666	-16.748860	-1.465951
6.846332	-16.745670	-1.466062
6.848000	-16.743100	-1.466173
6.849668	-16.739440	-1.466280
6.851332	-16.736220	-1.466393
6.853000	-16.732940	-1.466511
6.854668	-16.730580	-1.466630
6.856332	-16.726790	-1.466748
6.858000	-16.723770	-1.466860
6.859668	-16.719000	-1.466972
6.861334	-16.715740	-1.467075
6.863000	-16.713540	-1.467176
6.864668	-16.709770	-1.467278
6.866334	-16.708060	-1.467376
6.868000	-16.703090	-1.467472
6.869666	-16.700850	-1.467572
6.871332	-16.696900	-1.467672
6.873000	-16.692820	-1.467767
6.874668	-16.690120	-1.467867
6.876334	-16.687710	-1.467968
6.878000	-16.683730	-1.468075
6.879668	-16.679310	-1.468182
6.881332	-16.677570	-1.468291
6.883000	-16.672410	-1.468399
6.884668	-16.670310	-1.468502
6.886334	-16.666010	-1.468605
6.888000	-16.661860	-1.468716
6.889668	-16.660310	-1.468818
6.891332	-16.656830	-1.468915
6.893000	-16.652220	-1.469015
6.894668	-16.649780	-1.469114
6.896332	-16.646110	-1.469212
6.898000	-16.642760	-1.469316
6.899668	-16.640050	-1.469421
6.901334	-16.635830	-1.469531
6.903000	-16.633530	-1.469644
6.904668	-16.631440	-1.469765
6.906332	-16.625700	-1.469897
6.908000	-16.623970	-1.470025
6.909668	-16.620300	-1.470146
6.911334	-16.615890	-1.470261
6.913000	-16.612040	-1.470371
6.914668	-16.610460	-1.470475
6.916332	-16.606840	-1.470577
6.918000	-16.603650	-1.470674
6.919668	-16.600740	-1.470766
6.921332	-16.597180	-1.470853
6.923000	-16.591990	-1.470940
6.924668	-16.588680	-1.471034
6.926334	-16.585950	-1.471131
6.928000	-16.582440	-1.471224
6.929666	-16.579720	-1.471314
6.931334	-16.575020	-1.471405
6.933000	-16.573560	-1.471501
6.934668	-16.569410	-1.471597
6.936334	-16.566870	-1.471708
6.938000	-16.565470	-1.471820
6.939668	-16.561200	-1.471933
6.941332	-16.556310	-1.472044
6.943000	-16.554080	-1.472156
6.944668	-16.550000	-1.472267
6.946332	-16.548010	-1.472377
6.948000	-16.544470	-1.472487
6.949668	-16.539430	-1.472597
6.951334	-16.537160	-1.472698
6.953000	-16.532440	-1.472808
6.954668	-16.528700	-1.472914
6.956332	-16.524980	-1.473020
6.958000	-16.524340	-1.473119
6.959668	-16.519510	-1.473223
6.961334	-16.516330	-1.473319
6.963000	-16.514160	-1.473411
6.964668	-16.509890	-1.473502
6.966332	-16.508370	-1.473590
6.968000	-16.502850	-1.473675
6.969666	-16.501290	-1.473761
6.971332	-16.498110	-1.473854
6.973000	-16.493520	-1.473944
6.974668	-16.490040	-1.474034
6.976332	-16.487840	-1.474123
6.978000	-16.483560	-1.474220
6.979668	-16.479490	-1.474321
6.981332	-16.476480	-1.474420
6.983000	-16.473500	-1.474525
6.984668	-16.468800	-1.474628
6.986334	-16.466370	-1.474738
6.988000	-16.461590	-1.474846
6.989668	-16.460140	-1.474955
6.991334	-16.457080	-1.475056
6.993000	-16.455070	-1.475151
6.994666	-16.450340	-1.475241
6.996332	-16.447060	-1.475325
6.998000	-16.443740	-1.475406
6.999668	-16.439700	-1.475485
7.001334	-16.436460	-1.475566
7.003000	-16.432560	-1.475641
7.004668	-16.428840	-1.475726
7.006332	-16.427520	-1.475822
7.008000	-16.423680	-1.475923
7.009668	-16.420420	-1.476025
7.011334	-16.417310	-1.476129
7.013000	-16.414260	-1.476227
7.014668	-16.411940	-1.476326
7.016332	-16.407160	-1.476430
7.018000	-16.403420	-1.476531
7.019668	-16.400110	-1.476631
7.021332	-16.396480	-1.476726
7.023000	-16.392680	-1.476820
7.024668	-16.388080	-1.476911
7.026334	-16.386700	-1.477003
7.028000	-16.383440	-1.477098
7.029668	-16.379480	-1.477197
7.031332	-16.377850	-1.477296
7.033000	-16.375100	-1.477397
7.034668	-16.370810	-1.477501
7.036334	-16.367080	-1.477609
7.038000	-16.364080	-1.477714
7.039668	-16.360130	-1.477813
7.041332	-16.357090	-1.477910
7.043000	-16.353750	-1.478004
7.044668	-16.350700	-1.478092
7.046332	-16.346240	-1.478185
7.048000	-16.344500	-1.478280
7.049668	-16.340330	-1.478374
7.051334	-16.337720	-1.478462
7.053000	-16.333620	-1.478547
7.054666	-16.330800	-1.478633
7.056334	-16.326310	-1.478722
7.058000	-16.323930	-1.478808
7.059668	-16.320520	-1.478895
7.061334	-16.317140	-1.478984
7.063000	-16.313770	-1.479071
7.064668	-16.310300	-1.479157
7.066332	-16.305310	-1.479243
7.068000	-16.303660	-1.479338
7.069668	-16.301470	-1.479429
7.071332	-16.296660	-1.479516
7.073000	-16.293640	-1.479602
7.074668	-16.290270	-1.479695
7.076334	-16.286440	-1.479792
7.078000	-16.285020	-1.479892
7.079668	-16.280580	-1.479988
7.081332	-16.277350	-1.480081
7.083000	-16.273300	-1.480170
7.084668	-16.270800	-1.480259
7.086334	-16.267580	-1.480360
7.088000	-16.265170	-1.480460
7.089668	-16.260500	-1.480557
7.091332	-16.258380	-1.480649
7.093000	-16.254020	-1.480752
7.094666	-16.249320	-1.480862
7.096332	-16.247380	-1.480962
7.098000	-16.243270	-1.481057
7.099668	-16.240280	-1.481145
7.101332	-16.236520	-1.481224
7.103000	-16.233580	-1.481303
7.104668	-16.231000	-1.481389
7.106332	-16.226790	-1.481476
7.108000	-16.222430	-1.481568
7.109668	-16.220350	-1.481659
7.111334	-16.217160	-1.481757
7.113000	-16.213510	-1.481860
7.114668	-16.210110	-1.481956
7.116334	-16.207320	-1.482054
7.118000	-16.204390	-1.482153
7.119666	-16.200910	-1.482242
7.121332	-16.197570	-1.482329
7.123000	-16.194150	-1.482416
7.124668	-16.190700	-1.482504
7.126334	-16.185980	-1.482590
7.128000	-16.182980	-1.482672
7.129668	-16.179430	-1.482753
7.131332	-16.177660	-1.482834
7.133000	-16.173240	-1.482916
7.134668	-16.171470	-1.483001
7.136334	-16.167630	-1.483091
7.138000	-16.165180	-1.483184
7.139668	-16.161500	-1.483285
7.141332	-16.158050	-1.483391
7.143000	-16.154040	-1.483502
7.144668	-16.150250	-1.483613
7.146332	-16.145900	-1.483722
7.148000	-16.143290	-1.483827
7.149668	-16.139700	-1.483917
7.151334	-16.136870	-1.483991
7.153000	-16.134760	-1.484058
7.154668	-16.132570	-1.484121
7.156332	-16.127310	-1.484186
7.158000	-16.125620	-1.484262
7.159668	-16.120890	-1.484335
7.161334	-16.118040	-1.484415
7.163000	-16.113650	-1.484501
7.164668	-16.109870	-1.484594
7.166332	-16.106440	-1.484696
7.168000	-16.104240	-1.484800
7.169668	-16.100810	-1.484900
7.171332	-16.097190	-1.484993
7.173000	-16.094820	-1.485080
7.174668	-16.090980	-1.485161
7.176334	-16.088850	-1.485240
7.178000	-16.083880	-1.485316
7.179666	-16.080710	-1.485394
7.181334	-16.076940	-1.485469
7.183000	-16.074440	-1.485553
7.184668	-16.069740	-1.485638
7.186334	-16.067150	-1.485726
7.188000	-16.063370	-1.485815
7.189668	-16.060160	-1.485903
7.191332	-16.056060	-1.485990
7.193000	-16.054640	-1.486069
7.194668	-16.050940	-1.486140
7.196332	-16.047550	-1.486208
7.198000	-16.043560	-1.486280
7.199668	-16.040130	-1.486351
7.201334	-16.037680	-1.486430
7.203000	-16.032970	-1.486508
7.204668	-16.030840	-1.486589
7.206332	-16.027380	-1.486676
7.208000	-16.023890	-1.486770
7.209668	-16.020680	-1.486865
7.211334	-16.017360	-1.486968
7.213000	-16.013680	-1.487076
7.214668	-16.010400	-1.487181
7.216332	-16.007410	-1.487280
7.218000	-16.003140	-1.487376
7.219666	-16.001100	-1.487466
7.221332	-15.996590	-1.487546
7.223000	-15.994510	-1.487619
7.224668	-15.991340	-1.487689
7.226332	-15.988120	-1.487759
7.228000	-15.984560	-1.487834
7.229668	-15.979290	-1.487914
7.231332	-15.977000	-1.488004
7.233000	-15.973620	-1.488099
7.234668	-15.969030	-1.488194
7.236334	-15.967440	-1.488296
7.238000	-15.963740	-1.488390
7.239668	-15.961330	-1.488484
7.241334	-15.958240	-1.488569
7.243000	-15.955020	-1.488650
7.244666	-15.951880	-1.488727
7.246332	-15.947740	-1.488807
7.248000	-15.945790	-1.488877
7.249668	-15.940230	-1.488944
7.251334	-15.935380	-1.489014
7.253000	-15.934930	-1.489079
7.254668	-15.931380	-1.489151
7.256332	-15.927830	-1.489217
7.258000	-15.924380	-1.489289
7.259668	-15.919540	-1.489359
7.261334	-15.918490	-1.489431
7.263000	-15.914100	-1.489508
7.264668	-15.910640	-1.489592
7.266332	-15.907580	-1.489678
7.268000	-15.904650	-1.489766
7.269668	-15.901620	-1.489858
7.271332	-15.898540	-1.489947
7.273000	-15.895340	-1.490039
7.274668	-15.890860	-1.490128
7.276334	-15.887210	-1.490218
7.278000	-15.884320	-1.490301
7.279668	-15.881420	-1.490380
7.281332	-15.877200	-1.490453
7.283000	-15.873330	-1.490530
7.284668	-15.870930	-1.490610
7.286334	-15.868010	-1.490692
7.288000	-15.863980	-1.490774
7.289668	-15.861710	-1.490859
7.291332	-15.858360	-1.490934
7.293000	-15.854010	-1.491008
7.294668	-15.851390	-1.491084
7.296332	-15.848120	-1.491163
7.298000	-15.844440	-1.491238
7.299668	-15.841130	-1.491311
7.301334	-15.839760	-1.491385
7.303000	-15.832450	-1.491464
7.304666	-15.830910	-1.491540
7.306334	-15.827630	-1.491615
7.308000	-15.824680	-1.491695
7.309668	-15.821270	-1.491773
7.311334	-15.816520	-1.491846
7.313000	-15.814080	-1.491926
7.314668	-15.810460	-1.492004
7.316332	-15.807400	-1.492085
7.318000	-15.804660	-1.492176
7.319668	-15.801920	-1.492269
7.321332	-15.798330	-1.492365
7.323000	-15.795640	-1.492460
7.324668	-15.791210	-1.492556
7.326334	-15.788090	-1.492656
7.328000	-15.785360	-1.492762
7.329668	-15.781360	-1.492865
7.331332	-15.779420	-1.492963
7.333000	-15.775070	-1.493053
7.334668	-15.770560	-1.493135
7.336334	-15.766750	-1.493214
7.338000	-15.764920	-1.493290
7.339668	-15.760790	-1.493359
7.341332	-15.757660	-1.493428
7.343000	-15.753040	-1.493499
7.344666	-15.748580	-1.493570
7.346332	-15.746040	-1.493644
7.348000	-15.743760	-1.493713
7.349668	-15.739380	-1.493791
7.351332	-15.738320	-1.493867
7.353000	-15.734150	-1.493947
7.354668	-15.730940	-1.494031
7.356332	-15.728760	-1.494114
7.358000	-15.724220	-1.494199
7.359668	-15.721400	-1.494283
7.361334	-15.717640	-1.494368
7.363000	-15.712650	-1.494453
7.364668	-15.710160	-1.494536
7.366334	-15.709400	-1.494611
7.368000	-15.704090	-1.494685
7.369666	-15.701500	-1.494757
7.371332	-15.698040	-1.494831
7.373000	-15.696060	-1.494910
7.374668	-15.692080	-1.494992
7.376334	-15.689240	-1.495077
7.378000	-15.685310	-1.495158
7.379668	-15.681020	-1.495236
7.381332	-15.677970	-1.495320
7.383000	-15.673780	-1.495402
7.384668	-15.671190	-1.495481
7.386334	-15.668910	-1.495555
7.388000	-15.664520	-1.495637
7.389668	-15.661200	-1.495716
7.391332	-15.657140	-1.495799
7.393000	-15.655770	-1.495883
7.394668	-15.651910	-1.495963
7.396332	-15.647060	-1.496038
7.398000	-15.645390	-1.496113
7.399668	-15.641220	-1.496190
7.401334	-15.638600	-1.496267
7.403000	-15.635550	-1.496341
7.404668	-15.630890	-1.496416
7.406332	-15.628640	-1.496496
7.408000	-15.624490	-1.496575
7.409668	-15.620300	-1.496655
7.411334	-15.617900	-1.496730
7.413000	-15.614280	-1.496806
7.414668	-15.610780	-1.496876
7.416332	-15.608340	-1.496944
7.418000	-15.604160	-1.497010
7.419668	-15.602010	-1.497085
7.421332	-15.597940	-1.497158
7.423000	-15.594440	-1.497239
7.424668	-15.591320	-1.497323
7.426334	-15.587220	-1.497410
7.428000	-15.583610	-1.497493
7.429666	-15.579670	-1.497569
7.431334	-15.576570	-1.497642
7.433000	-15.574580	-1.497716
7.434668	-15.570750	-1.497795
7.436334	-15.568360	-1.497874
7.438000	-15.564780	-1.497957
7.439668	-15.561360	-1.498040
7.441332	-15.557830	-1.498121
7.443000	-15.553710	-1.498201
7.444668	-15.551890	-1.498285
7.446332	-15.547950	-1.498364
7.448000	-15.545560	-1.498438
7.449668	-15.541850	-1.498503
7.451334	-15.538220	-1.498565
7.453000	-15.534240	-1.498628
7.454668	-15.530680	-1.498685
7.456332	-15.528300	-1.498743
7.458000	-15.524490	-1.498802
7.459668	-15.521830	-1.498866
7.461334	-15.518110	-1.498932
7.463000	-15.514550	-1.499008
7.464668	-15.511870	-1.499084
7.466332	-15.509060	-1.499163
7.468000	-15.504420	-1.499244
7.469666	-15.501550	-1.499329
7.471332	-15.497150	-1.499422
7.473000	-15.494430	-1.499514
7.474668	-15.491480	-1.499600
7.476332	-15.488430	-1.499695
7.478000	-15.484760	-1.499792
7.479668	-15.480550	-1.499888
7.481332	-15.478130	-1.499988
7.483000	-15.475240	-1.500084
7.484668	-15.470590	-1.500174
7.486334	-15.468260	-1.500254
7.488000	-15.466070	-1.500328
7.489668	-15.462960	-1.500403
7.491334	-15.458250	-1.500477
7.493000	-15.453360	-1.500550
7.494666	-15.450260	-1.500632
7.496332	-15.447960	-1.500708
7.498000	-15.445220	-1.500780
7.499668	-15.441450	-1.500852
7.501334	-15.438890	-1.500919
7.503000	-15.434660	-1.500986
7.504668	-15.430410	-1.501050
7.506332	-15.428380	-1.501111
7.508000	-15.424460	-1.501169
7.509668	-15.421630	-1.501228
7.511334	-15.418360	-1.501285
7.513000	-15.413990	-1.501350
7.514668	-15.411280	-1.501420
7.516332	-15.408810	-1.501498
7.518000	-15.405580	-1.501578
7.519668	-15.402560	-1.501651
7.521332	-15.399190	-1.501716
7.523000	-15.395560	-1.501787
7.524668	-15.392410	-1.501856
7.526334	-15.388170	-1.501928
7.528000	-15.384530	-1.502001
7.529668	-15.381910	-1.502080
7.531332	-15.378550	-1.502162
7.533000	-15.374500	-1.502246
7.534668	-15.372150	-1.502331
7.536334	-15.368270	-1.502427
7.538000	-15.364470	-1.502516
7.539668	-15.362820	-1.502592
7.541332	-15.359320	-1.502672
7.543000	-15.355470	-1.502750
7.544668	-15.351900	-1.502820
7.546332	-15.349940	-1.502894
7.548000	-15.346090	-1.502971
7.549668	-15.340740	-1.503047
7.551334	-15.337440	-1.503122
7.553000	-15.335480	-1.503191
7.554666	-15.330350	-1.503260
7.556334	-15.327220	-1.503323
7.558000	-15.324360	-1.503382
7.559668	-15.321860	-1.503448
7.561334	-15.318660	-1.503523
7.563000	-15.315720	-1.503597
7.564668	-15.312310	-1.503678
7.566332	-15.308470	-1.503749
7.568000	-15.306220	-1.503827
7.569668	-15.301540	-1.503909
7.571332	-15.299820	-1.503992
7.573000	-15.296860	-1.504075
7.574668	-15.292470	-1.504154
7.576334	-15.290720	-1.504229
7.578000	-15.285640	-1.504310
7.579668	-15.283240	-1.504392
7.581332	-15.279060	-1.504478
7.583000	-15.276410	-1.504569
7.584668	-15.272860	-1.504649
7.586334	-15.268840	-1.504718
7.588000	-15.265930	-1.504786
7.589668	-15.261630	-1.504854
7.591332	-15.258360	-1.504924
7.593000	-15.254560	-1.504995
7.594666	-15.254080	-1.505069
7.596332	-15.249690	-1.505146
7.598000	-15.244400	-1.505215
7.599668	-15.242130	-1.505285
7.601332	-15.238900	-1.505364
7.603000	-15.234820	-1.505441
7.604668	-15.232650	-1.505514
7.606332	-15.229170	-1.505578
7.608000	-15.225130	-1.505644
7.609668	-15.221960	-1.505716
7.611334	-15.218040	-1.505787
7.613000	-15.215380	-1.505861
7.614668	-15.211680	-1.505937
7.616334	-15.207800	-1.506009
7.618000	-15.204270	-1.506077
7.619666	-15.202460	-1.506148
7.621332	-15.199690	-1.506215
7.623000	-15.195670	-1.506293
7.624668	-15.191270	-1.506364
7.626334	-15.187540	-1.506439
7.628000	-15.185090	-1.506516
7.629668	-15.181840	-1.506589
7.631332	-15.179030	-1.506660
7.633000	-15.175870	-1.506736
7.634668	-15.172570	-1.506807
7.636334	-15.168480	-1.506880
7.638000	-15.165580	-1.506952
7.639668	-15.163390	-1.507020
7.641332	-15.158690	-1.507089
7.643000	-15.155640	-1.507155
7.644668	-15.152060	-1.507219
7.646332	-15.148540	-1.507285
7.648000	-15.145990	-1.507353
7.649668	-15.142100	-1.507425
7.651334	-15.140000	-1.507497
7.653000	-15.135330	-1.507570
7.654668	-15.132100	-1.507648
7.656332	-15.127640	-1.507729
7.658000	-15.124110	-1.507811
7.659668	-15.121480	-1.507895
7.661334	-15.119080	-1.507977
7.663000	-15.116440	-1.508052
7.664668	-15.111980	-1.508129
7.666332	-15.108970	-1.508204
7.668000	-15.105510	-1.508282
7.669668	-15.103060	-1.508354
7.671332	-15.098680	-1.508427
7.673000	-15.094620	-1.508494
7.674668	-15.091710	-1.508565
7.676334	-15.087260	-1.508631
7.678000	-15.085990	-1.508696
7.679666	-15.082000	-1.508759
7.681334	-15.078710	-1.508825
7.683000	-15.076410	-1.508891
7.684668	-15.071740	-1.508962
7.686334	-15.068530	-1.509036
7.688000	-15.065780	-1.509106
7.689668	-15.062970	-1.509177
7.691332	-15.059520	-1.509253
7.693000	-15.056270	-1.509329
7.694668	-15.052960	-1.509407
7.696332	-15.049710	-1.509483
7.698000	-15.046900	-1.509552
7.699668	-15.042620	-1.509622
7.701334	-15.039610	-1.509694
7.703000	-15.035740	-1.509769
7.704668	-15.032530	-1.509845
7.706332	-15.029250	-1.509923
7.708000	-15.024310	-1.509998
7.709668	-15.022250	-1.510076
7.711334	-15.018160	-1.510154
7.713000	-15.014900	-1.510232
7.714668	-15.012080	-1.510309
7.716332	-15.009220	-1.510383
7.718000	-15.005360	-1.510450
7.719666	-15.001690	-1.510516
7.721332	-14.999740	-1.510578
7.723000	-14.994700	-1.510637
7.724668	-14.991080	-1.510696
7.726332	-14.988820	-1.510759
7.728000	-14.986800	-1.510818
7.729668	-14.982260	-1.510883
7.731332	-14.979080	-1.510948
7.733000	-14.975680	-1.511010
7.734668	-14.971660	-1.511073
7.736334	-14.969550	-1.511140
7.738000	-14.966040	-1.511209
7.739668	-14.962480	-1.511272
7.741334	-14.958950	-1.511335
7.743000	-14.953540	-1.511402
7.744666	-14.950160	-1.511475
7.746332	-14.947650	-1.511556
7.748000	-14.945020	-1.511643
7.749668	-14.941670	-1.511732
7.751334	-14.939140	-1.511821
7.753000	-14.934610	-1.511906
7.754668	-14.931680	-1.511984
7.756332	-14.928800	-1.512061
7.758000	-14.926030	-1.512116
7.759668	-14.922860	-1.512163
7.761334	-14.919760	-1.512205
7.763000	-14.916440	-1.512245
7.764668	-14.912330	-1.512284
7.766332	-14.909270	-1.512326
7.768000	-14.905880	-1.512380
7.769668	-14.902380	-1.512444
7.771332	-14.899390	-1.512514
7.773000	-14.895400	-1.512593
7.774668	-14.892460	-1.512684
7.776334	-14.888280	-1.512772
7.778000	-14.885770	-1.512860
7.779668	-14.882720	-1.512951
7.781332	-14.878920	-1.513046
7.783000	-14.875690	-1.513141
7.784668	-14.872300	-1.513229
7.786334	-14.868480	-1.513311
7.788000	-14.865920	-1.513386
7.789668	-14.861490	-1.513450
7.791332	-14.858650	-1.513513
7.793000	-14.854430	-1.513575
7.794668	-14.853560	-1.513639
7.796332	-14.849700	-1.513699
7.798000	-14.846580	-1.513766
7.799668	-14.842600	-1.513839
7.801334	-14.839400	-1.513909
7.803000	-14.835260	-1.513980
7.804666	-14.831530	-1.514054
7.806334	-14.828830	-1.514128
7.808000	-14.826110	-1.514196
7.809668	-14.822600	-1.514260
7.811334	-14.819570	-1.514319
7.813000	-14.816080	-1.514383
7.814668	-14.813360	-1.514448
7.816332	-14.808110	-1.514519
7.818000	-14.804740	-1.514588
7.819668	-14.802490	-1.514658
7.821332	-14.798360	-1.514729
7.823000	-14.795300	-1.514800
7.824668	-14.791300	-1.514868
7.826334	-14.788750	-1.514933
7.828000	-14.785540	-1.515001
7.829668	-14.782330	-1.515069
7.831332	-14.778650	-1.515138
7.833000	-14.775040	-1.515204
7.834668	-14.773220	-1.515270
7.836334	-14.769260	-1.515337
7.838000	-14.766270	-1.515407
7.839668	-14.761930	-1.515477
7.841332	-14.760340	-1.515546
7.843000	-14.755500	-1.515606
7.844666	-14.753120	-1.515666
7.846332	-14.749400	-1.515726
7.848000	-14.747100	-1.515796
7.849668	-14.741570	-1.515868
7.851334	-14.738890	-1.515932
7.853000	-14.735450	-1.516004
7.854668	-14.732160	-1.516074
7.856334	-14.728720	-1.516149
7.858000	-14.725300	-1.516216
7.859668	-14.724200	-1.516280
7.861332	-14.720220	-1.516342
7.863000	-14.715450	-1.516410
7.864668	-14.711400	-1.516473
7.866332	-14.709240	-1.516539
7.868000	-14.705420	-1.516604
7.869668	-14.701870	-1.516662
7.871332	-14.700440	-1.516721
7.873000	-14.695530	-1.516781
7.874666	-14.693220	-1.516846
7.876334	-14.689840	-1.516908
7.878000	-14.687020	-1.516967
7.879666	-14.683430	-1.517037
7.881332	-14.679830	-1.517104
7.883000	-14.675690	-1.517169
7.884668	-14.673880	-1.517237
7.886334	-14.669720	-1.517306
7.888000	-14.666200	-1.517371
7.889668	-14.662700	-1.517439
7.891334	-14.658940	-1.517508
7.893000	-14.656340	-1.517582
7.894668	-14.652520	-1.517656
7.896332	-14.649960	-1.517733
7.898000	-14.646240	-1.517816
7.899668	-14.641990	-1.517900
7.901334	-14.639130	-1.517980
7.903000	-14.635450	-1.518059
7.904668	-14.632340	-1.518128
7.906332	-14.630190	-1.518191
7.908000	-14.626360	-1.518255
7.909668	-14.621990	-1.518312
7.911332	-14.618540	-1.518366
7.913000	-14.614800	-1.518422
7.914668	-14.613560	-1.518484
7.916332	-14.609810	-1.518546
7.918000	-14.605720	-1.518612
7.919666	-14.603890	-1.518675
7.921332	-14.599010	-1.518747
7.923000	-14.596840	-1.518817
7.924668	-14.592410	-1.518893
7.926334	-14.588690	-1.518961
7.928000	-14.587210	-1.519024
7.929666	-14.582520	-1.519076
7.931334	-14.579000	-1.519131
7.933000	-14.576500	-1.519186
7.934668	-14.572590	-1.519242
7.936334	-14.571310	-1.519297
7.938000	-14.566510	-1.519348
7.939668	-14.564120	-1.519405
7.941334	-14.560190	-1.519470
7.943000	-14.556640	-1.519544
7.944668	-14.552550	-1.519618
7.946332	-14.550070	-1.519694
7.948000	-14.547170	-1.519773
7.949668	-14.544110	-1.519853
7.951332	-14.538740	-1.519922
7.953000	-14.534400	-1.519992
7.954668	-14.533060	-1.520063
7.956332	-14.529400	-1.520132
7.958000	-14.526510	-1.520202
7.959668	-14.523620	-1.520272
7.961334	-14.519450	-1.520338
7.963000	-14.515080	-1.520408
7.964668	-14.512040	-1.520482
7.966332	-14.509210	-1.520560
7.968000	-14.505910	-1.520632
7.969666	-14.503280	-1.520694
7.971332	-14.499040	-1.520751
7.973000	-14.494800	-1.520809
7.974668	-14.492720	-1.520862
7.976334	-14.490280	-1.520916
7.978000	-14.486120	-1.520975
7.979668	-14.483800	-1.521032
7.981334	-14.480020	-1.521092
7.983000	-14.476520	-1.521161
7.984668	-14.472620	-1.521231
7.986332	-14.469440	-1.521304
7.988000	-14.466470	-1.521378
7.989668	-14.462340	-1.521453
7.991332	-14.460000	-1.521533
7.993000	-14.456980	-1.521612
7.994668	-14.453140	-1.521681
7.996332	-14.449250	-1.521746
7.998000	-14.446860	-1.521809
7.999666	-14.441310	-1.521871
8.001334	-14.438490	-1.521930
8.003000	-14.435290	-1.521990
8.004666	-14.432640	-1.522049
8.006332	-14.431340	-1.522116
8.008000	-14.426510	-1.522184
8.009668	-14.423880	-1.522260
8.011334	-14.419580	-1.522339
8.013000	-14.415990	-1.522421
8.014668	-14.411810	-1.522501
8.016334	-14.409390	-1.522578
8.018000	-14.406280	-1.522653
8.019668	-14.402620	-1.522725
8.021332	-14.400600	-1.522794
8.023000	-14.397390	-1.522856
8.024668	-14.394510	-1.522916
8.026334	-14.390260	-1.522980
8.028000	-14.386870	-1.523041
8.029668	-14.382490	-1.523100
8.031332	-14.379120	-1.523167
8.033000	-14.376570	-1.523231
8.034668	-14.372520	-1.523297
8.036332	-14.369510	-1.523362
8.038000	-14.366710	-1.523428
8.039668	-14.362170	-1.523490
8.041332	-14.360420	-1.523547
8.043000	-14.356760	-1.523602
8.044666	-14.353150	-1.523655
8.046332	-14.349260	-1.523709
8.048000	-14.346620	-1.523766
8.049668	-14.343930	-1.523824
8.051334	-14.339980	-1.523888
8.053000	-14.337120	-1.523954
8.054666	-14.332270	-1.524024
8.056334	-14.330110	-1.524099
8.058000	-14.327660	-1.524173
8.059668	-14.322310	-1.524244
8.061334	-14.319360	-1.524316
8.063000	-14.315820	-1.524389
8.064668	-14.312930	-1.524466
8.066334	-14.310270	-1.524542
8.068000	-14.306660	-1.524611
8.069668	-14.302800	-1.524682
8.071332	-14.301360	-1.524757
8.073000	-14.296960	-1.524829
8.074668	-14.293130	-1.524896
8.076332	-14.289720	-1.524956
8.078000	-14.286130	-1.525004
8.079668	-14.282880	-1.525050
8.081332	-14.278190	-1.525094
8.083000	-14.276940	-1.525141
8.084668	-14.272710	-1.525196
8.086334	-14.270390	-1.525252
8.088000	-14.266640	-1.525314
8.089668	-14.264810	-1.525379
8.091332	-14.260840	-1.525454
8.093000	-14.256840	-1.525530
8.094666	-14.253610	-1.525608
8.096332	-14.249680	-1.525681
8.098000	-14.247160	-1.525746
8.099668	-14.242410	-1.525810
8.101334	-14.237530	-1.525873
8.103000	-14.234820	-1.525935
8.104668	-14.232930	-1.525998
8.106334	-14.229730	-1.526062
8.108000	-14.226720	-1.526128
8.109668	-14.222440	-1.526193
8.111332	-14.219750	-1.526261
8.113000	-14.216110	-1.526332
8.114668	-14.213120	-1.526400
8.116332	-14.209900	-1.526466
8.118000	-14.207750	-1.526532
8.119668	-14.203120	-1.526596
8.121332	-14.200370	-1.526650
8.123000	-14.198340	-1.526704
8.124666	-14.194470	-1.526752
8.126334	-14.190520	-1.526802
8.128000	-14.186010	-1.526852
8.129666	-14.184280	-1.526918
8.131332	-14.180660	-1.526987
8.133000	-14.176380	-1.527060
8.134668	-14.173190	-1.527134
8.136334	-14.169570	-1.527209
8.138000	-14.165740	-1.527278
8.139668	-14.163610	-1.527341
8.141334	-14.160460	-1.527404
8.143000	-14.157110	-1.527459
8.144668	-14.153870	-1.527512
8.146332	-14.150710	-1.527556
8.148000	-14.147640	-1.527610
8.149668	-14.143320	-1.527662
8.151334	-14.140700	-1.527716
8.153000	-14.137850	-1.527772
8.154668	-14.134320	-1.527834
8.156332	-14.130120	-1.527901
8.158000	-14.127500	-1.527972
8.159668	-14.123690	-1.528043
[truncated: 130,088 more rows]
