# Supplementary material for: On sorption hysteresis in wood: Separating hysteresis in cell wall water and capillary water in the full moisture range
Source: PLoS One. 2019 Nov 15;14(11):e0225111. doi: 10.1371/journal.pone.0225111 (PMC6857914; doi:10.1371/journal.pone.0225111)
Supplement: S1 Dataset — Heat flow measured during melting of freezable water. (ZIP) [file pone.0225111.s004.zip › Absorption_DSC.tab]

Material	Douglas fir, extracted
Conditioning	0.4	bar
Sorption dir.	Absorption
Replicate	1
Sample	14.1	mg
Pan	53.4	mg
Ref. Pan	53.1	mg
Time (min)	Temperature (�C)	Heat Flow (mW)
4.841334	-19.978390	0.040789
4.843000	-19.978150	0.040768
4.844666	-19.980700	0.040750
4.846334	-19.979850	0.040732
4.848000	-19.979740	0.040715
4.849667	-19.980000	0.040697
4.851334	-19.980550	0.040680
4.853000	-19.980300	0.040655
4.854667	-19.980660	0.040635
4.856333	-19.981220	0.040617
4.858000	-19.979650	0.040600
4.859667	-19.980240	0.040582
4.861334	-19.980290	0.040563
4.863000	-19.980250	0.040548
4.864666	-19.981590	0.040538
4.866334	-19.979550	0.040523
4.868000	-19.979080	0.040505
4.869667	-19.980230	0.040487
4.871334	-19.979360	0.040467
4.873000	-19.979420	0.040446
4.874667	-19.979200	0.040431
4.876334	-19.979640	0.040415
4.878000	-19.980270	0.040397
4.879667	-19.979680	0.040376
4.881333	-19.980580	0.040357
4.883000	-19.981420	0.040339
4.884666	-19.981200	0.040320
4.886334	-19.980260	0.040300
4.888000	-19.979540	0.040277
4.889667	-19.979690	0.040255
4.891333	-19.979420	0.040234
4.893000	-19.980660	0.040216
4.894667	-19.979730	0.040201
4.896334	-19.979800	0.040183
4.898000	-19.979980	0.040164
4.899667	-19.980780	0.040146
4.901334	-19.980690	0.040131
4.903000	-19.980140	0.040116
4.904667	-19.978840	0.040104
4.906334	-19.981180	0.040088
4.908000	-19.978650	0.040071
4.909666	-19.979740	0.040053
4.911334	-19.979250	0.040037
4.913000	-19.980510	0.040023
4.914667	-19.979900	0.040006
4.916333	-19.981220	0.039988
4.918000	-19.980690	0.039968
4.919667	-19.980750	0.039951
4.921334	-19.978860	0.039936
4.923000	-19.979040	0.039923
4.924667	-19.979520	0.039909
4.926334	-19.979840	0.039895
4.928000	-19.979720	0.039879
4.929666	-19.980540	0.039867
4.931334	-19.980190	0.039853
4.933000	-19.981150	0.039841
4.934666	-19.982180	0.039829
4.936333	-19.981820	0.039811
4.938000	-19.981400	0.039796
4.939667	-19.981610	0.039781
4.941334	-19.981220	0.039770
4.943000	-19.981250	0.039756
4.944667	-19.980780	0.039741
4.946334	-19.980650	0.039726
4.948000	-19.980250	0.039711
4.949667	-19.980440	0.039692
4.951334	-19.979400	0.039674
4.953000	-19.979990	0.039656
4.954666	-19.978840	0.039637
4.956333	-19.981910	0.039617
4.958000	-19.980190	0.039599
4.959667	-19.981330	0.039581
4.961334	-19.980520	0.039561
4.963000	-19.981410	0.039541
4.964667	-19.980350	0.039524
4.966334	-19.981960	0.039508
4.968000	-19.978750	0.039492
4.969666	-19.980760	0.039477
4.971334	-19.979220	0.039461
4.973000	-19.981600	0.039448
4.974667	-19.979250	0.039439
4.976334	-19.981540	0.039432
4.978000	-19.979970	0.039422
4.979667	-19.980550	0.039405
4.981333	-19.979000	0.039390
4.983000	-19.981360	0.039371
4.984667	-19.978760	0.039352
4.986334	-19.980610	0.039328
4.988000	-19.979310	0.039305
4.989666	-19.982560	0.039282
4.991334	-19.979160	0.039263
4.993000	-19.980490	0.039247
4.994667	-19.979050	0.039231
4.996334	-19.981040	0.039217
4.998000	-19.979720	0.039201
4.999667	-19.981490	0.039187
5.001334	-19.978320	0.039174
5.003000	-19.981240	0.039158
5.004667	-19.979910	0.039142
5.006333	-19.981510	0.039127
5.008000	-19.979280	0.039113
5.009666	-19.981240	0.039101
5.011334	-19.979540	0.039087
5.013000	-19.980990	0.039077
5.014667	-19.978790	0.039070
5.016333	-19.981440	0.039057
5.018000	-19.980810	0.039043
5.019667	-19.981240	0.039028
5.021334	-19.980100	0.039011
5.023000	-19.982290	0.038991
5.024667	-19.980420	0.038970
5.026334	-19.980740	0.038947
5.028000	-19.978380	0.038924
5.029667	-19.980350	0.038897
5.031334	-19.977560	0.038871
5.033000	-19.980840	0.038848
5.034666	-19.978990	0.038820
5.036334	-19.980740	0.038794
5.038000	-19.977000	0.038764
5.039667	-19.980740	0.038733
5.041333	-19.978250	0.038700
5.043000	-19.980920	0.038665
5.044667	-19.978850	0.038631
5.046334	-19.979860	0.038590
5.048000	-19.978060	0.038548
5.049667	-19.980080	0.038502
5.051334	-19.977380	0.038450
5.053000	-19.979910	0.038397
5.054666	-19.977920	0.038320
5.056334	-19.980040	0.038216
5.058000	-19.976400	0.038095
5.059666	-19.978350	0.037917
5.061333	-19.975810	0.037692
5.063000	-19.979360	0.037392
5.064667	-19.975930	0.037012
5.066334	-19.977840	0.036606
5.068000	-19.973710	0.036132
5.069667	-19.976430	0.035608
5.071334	-19.973100	0.035033
5.073000	-19.974510	0.034193
5.074667	-19.970290	0.033313
5.076334	-19.973220	0.032448
5.078000	-19.970580	0.031350
5.079666	-19.971610	0.030218
5.081333	-19.969240	0.028907
5.083000	-19.970410	0.027423
5.084667	-19.967480	0.025650
5.086334	-19.967320	0.023722
5.088000	-19.965350	0.021778
5.089667	-19.969340	0.019962
5.091334	-19.964630	0.017772
5.093000	-19.964760	0.015575
5.094666	-19.963540	0.013483
5.096334	-19.965020	0.011127
5.098000	-19.961160	0.008616
5.099667	-19.961080	0.006000
5.101334	-19.959970	0.003313
5.103000	-19.959140	-0.000112
5.104667	-19.955670	-0.004012
5.106333	-19.957890	-0.008217
5.108000	-19.952790	-0.012837
5.109667	-19.952080	-0.017753
5.111334	-19.950000	-0.022731
5.113000	-19.950090	-0.027410
5.114666	-19.946370	-0.032273
5.116334	-19.946640	-0.036807
5.118000	-19.942500	-0.041303
5.119667	-19.943880	-0.045785
5.121333	-19.940880	-0.050651
5.123000	-19.942440	-0.055750
5.124667	-19.937680	-0.061123
5.126333	-19.938990	-0.066774
5.128000	-19.936210	-0.072577
5.129667	-19.935880	-0.078727
5.131333	-19.932300	-0.085508
5.133000	-19.933290	-0.092590
5.134667	-19.929690	-0.099577
5.136334	-19.929630	-0.106920
5.138000	-19.926160	-0.113782
5.139667	-19.926080	-0.121205
5.141333	-19.922540	-0.128721
5.143000	-19.921880	-0.135534
5.144667	-19.918080	-0.141619
5.146333	-19.919590	-0.147550
5.148000	-19.915700	-0.153837
5.149667	-19.915440	-0.159966
5.151333	-19.912460	-0.166057
5.153000	-19.913510	-0.171450
5.154667	-19.908120	-0.177495
5.156334	-19.910390	-0.183095
5.158000	-19.904510	-0.188867
5.159667	-19.905110	-0.195352
5.161334	-19.900910	-0.201028
5.163000	-19.901770	-0.206515
5.164667	-19.898130	-0.212345
5.166333	-19.898040	-0.218575
5.168000	-19.893090	-0.225303
5.169667	-19.895070	-0.231958
5.171333	-19.890020	-0.238202
5.173000	-19.890080	-0.244384
5.174667	-19.885020	-0.250346
5.176334	-19.883940	-0.256299
5.178000	-19.879950	-0.262708
5.179667	-19.881380	-0.268355
5.181334	-19.876980	-0.274139
5.183000	-19.877020	-0.279538
5.184667	-19.872280	-0.284876
5.186333	-19.871630	-0.290344
5.188000	-19.868630	-0.296283
5.189667	-19.869800	-0.301908
5.191334	-19.865630	-0.307366
5.193000	-19.863400	-0.312581
5.194667	-19.860530	-0.317554
5.196333	-19.859700	-0.322418
5.198000	-19.856040	-0.327447
5.199667	-19.854920	-0.332669
5.201334	-19.850210	-0.338065
5.203000	-19.850490	-0.343044
5.204667	-19.846520	-0.347790
5.206333	-19.847220	-0.352094
5.208000	-19.841440	-0.356762
5.209667	-19.840570	-0.361464
5.211334	-19.836900	-0.366042
5.213000	-19.836280	-0.370888
5.214667	-19.833350	-0.375496
5.216334	-19.832800	-0.379573
5.218000	-19.829220	-0.383691
5.219666	-19.828340	-0.388508
5.221333	-19.824140	-0.393743
5.223000	-19.822620	-0.398971
5.224667	-19.819000	-0.403741
5.226333	-19.818300	-0.407984
5.228000	-19.814960	-0.411157
5.229667	-19.812440	-0.414710
5.231333	-19.809120	-0.418206
5.233000	-19.806960	-0.421418
5.234667	-19.805400	-0.424434
5.236334	-19.804370	-0.427498
5.238000	-19.800760	-0.430892
5.239666	-19.799960	-0.434792
5.241334	-19.795490	-0.439283
5.243000	-19.792740	-0.444899
5.244668	-19.788540	-0.450785
5.246332	-19.788170	-0.456080
5.248000	-19.784120	-0.461905
5.249668	-19.783050	-0.467246
5.251332	-19.779470	-0.472146
5.253000	-19.778080	-0.476186
5.254668	-19.774840	-0.479725
5.256332	-19.773220	-0.482231
5.258000	-19.770120	-0.484930
5.259668	-19.766940	-0.487571
5.261334	-19.764200	-0.490504
5.263000	-19.762950	-0.493516
5.264668	-19.759130	-0.497273
5.266332	-19.757910	-0.501638
5.268000	-19.753750	-0.506252
5.269668	-19.752620	-0.510387
5.271332	-19.749200	-0.514478
5.273000	-19.748410	-0.518102
5.274668	-19.743980	-0.521010
5.276332	-19.742450	-0.524138
5.278000	-19.739050	-0.527213
5.279668	-19.736590	-0.530381
5.281334	-19.731600	-0.533293
5.283000	-19.729450	-0.536694
5.284668	-19.727390	-0.540289
5.286334	-19.724300	-0.543471
5.288000	-19.721140	-0.546320
5.289668	-19.720280	-0.548818
5.291332	-19.716390	-0.551878
5.293000	-19.716430	-0.554581
5.294668	-19.711690	-0.557664
5.296332	-19.710270	-0.560479
5.298000	-19.707840	-0.563313
5.299668	-19.703610	-0.566171
5.301334	-19.700050	-0.569785
5.303000	-19.698410	-0.573280
5.304668	-19.695160	-0.575962
5.306334	-19.693620	-0.578347
5.308000	-19.688350	-0.580503
5.309668	-19.687410	-0.582357
5.311332	-19.685170	-0.584270
5.313000	-19.683650	-0.586203
5.314668	-19.679520	-0.587831
5.316334	-19.676700	-0.589756
5.318000	-19.673380	-0.592164
5.319668	-19.670260	-0.595090
5.321332	-19.667200	-0.598363
5.323000	-19.666400	-0.601824
5.324668	-19.661830	-0.605365
5.326334	-19.659530	-0.609411
5.328000	-19.655730	-0.613208
5.329668	-19.654050	-0.617072
5.331332	-19.652370	-0.620308
5.333000	-19.649710	-0.622927
5.334668	-19.645180	-0.624867
5.336334	-19.642830	-0.626556
5.338000	-19.640280	-0.627861
5.339668	-19.638890	-0.629221
5.341334	-19.635170	-0.630551
5.343000	-19.633270	-0.632087
5.344666	-19.628080	-0.633834
5.346332	-19.626370	-0.635431
5.348000	-19.622910	-0.637442
5.349668	-19.620440	-0.639428
5.351332	-19.617120	-0.641996
5.353000	-19.614420	-0.644544
5.354668	-19.611120	-0.646858
5.356332	-19.608440	-0.648779
5.358000	-19.605800	-0.650788
5.359668	-19.603700	-0.652918
5.361334	-19.599910	-0.655227
5.363000	-19.597810	-0.657666
5.364666	-19.593080	-0.659727
5.366334	-19.591250	-0.661732
5.368000	-19.589420	-0.663771
5.369668	-19.586850	-0.666015
5.371332	-19.584070	-0.668106
5.373000	-19.580050	-0.669888
5.374668	-19.576640	-0.671659
5.376332	-19.573780	-0.673372
5.378000	-19.570700	-0.675021
5.379668	-19.569210	-0.676633
5.381332	-19.564590	-0.678302
5.383000	-19.561390	-0.679833
5.384668	-19.557610	-0.681086
5.386334	-19.556370	-0.682384
5.388000	-19.553000	-0.683865
5.389668	-19.549830	-0.685248
5.391332	-19.548630	-0.686589
5.393000	-19.545140	-0.687927
5.394668	-19.541720	-0.689347
5.396332	-19.538490	-0.690857
5.398000	-19.535590	-0.692300
5.399668	-19.534060	-0.694181
5.401332	-19.529420	-0.695878
5.403000	-19.526180	-0.697511
5.404668	-19.524000	-0.698897
5.406334	-19.521810	-0.700241
5.408000	-19.517430	-0.701501
5.409668	-19.513840	-0.702999
5.411334	-19.512390	-0.704609
5.413000	-19.509180	-0.706267
5.414668	-19.506010	-0.708078
5.416332	-19.501530	-0.710115
5.418000	-19.498380	-0.712087
5.419668	-19.496380	-0.714017
5.421332	-19.492140	-0.715630
5.423000	-19.490880	-0.716981
5.424668	-19.485840	-0.718394
5.426334	-19.484380	-0.719637
5.428000	-19.481460	-0.720796
5.429668	-19.479240	-0.722025
5.431334	-19.476650	-0.723334
5.433000	-19.472920	-0.724939
5.434668	-19.469560	-0.726645
5.436332	-19.466020	-0.728102
5.438000	-19.463360	-0.729430
5.439668	-19.460710	-0.730552
5.441334	-19.456300	-0.731520
5.443000	-19.452490	-0.732507
5.444668	-19.450660	-0.733416
5.446332	-19.448760	-0.734195
5.448000	-19.445380	-0.734932
5.449668	-19.443100	-0.735801
5.451334	-19.438620	-0.736888
5.453000	-19.436550	-0.738172
5.454668	-19.432810	-0.739304
5.456332	-19.430710	-0.740322
5.458000	-19.426170	-0.741329
5.459668	-19.423070	-0.742099
5.461334	-19.420460	-0.743015
5.463000	-19.417910	-0.744063
5.464668	-19.414840	-0.744891
5.466334	-19.413150	-0.745661
5.468000	-19.409310	-0.746416
5.469666	-19.405350	-0.747160
5.471332	-19.402000	-0.747958
5.473000	-19.398560	-0.748901
5.474668	-19.395730	-0.749735
5.476332	-19.392880	-0.750508
5.478000	-19.389990	-0.751200
5.479668	-19.387860	-0.751981
5.481332	-19.383950	-0.752837
5.483000	-19.381860	-0.753793
5.484668	-19.376980	-0.754727
5.486334	-19.376510	-0.755564
5.488000	-19.371770	-0.756329
5.489666	-19.368200	-0.757069
5.491334	-19.364450	-0.757936
5.493000	-19.363180	-0.758621
5.494668	-19.358940	-0.759393
5.496332	-19.355980	-0.760006
5.498000	-19.353490	-0.760626
5.499668	-19.349660	-0.761210
5.501332	-19.347250	-0.761920
5.503000	-19.343860	-0.762616
5.504668	-19.340860	-0.763484
5.506332	-19.338410	-0.764304
5.508000	-19.333490	-0.765019
5.509668	-19.331180	-0.765663
5.511334	-19.328780	-0.766346
5.513000	-19.325190	-0.767018
5.514668	-19.322440	-0.767775
5.516332	-19.320730	-0.768623
5.518000	-19.317210	-0.769375
5.519668	-19.313290	-0.770196
5.521332	-19.309600	-0.771010
5.523000	-19.306080	-0.771957
5.524668	-19.302100	-0.773092
5.526332	-19.299540	-0.774059
5.528000	-19.295540	-0.774954
5.529668	-19.292440	-0.775750
5.531334	-19.290980	-0.776425
5.533000	-19.288180	-0.777049
5.534668	-19.285120	-0.777594
5.536334	-19.281670	-0.777989
5.538000	-19.278530	-0.778344
5.539668	-19.275020	-0.778706
5.541332	-19.272150	-0.778980
5.543000	-19.269140	-0.779350
5.544668	-19.265540	-0.779830
5.546332	-19.262810	-0.780433
5.548000	-19.257980	-0.781002
5.549668	-19.256000	-0.781593
5.551334	-19.252840	-0.782122
5.553000	-19.249650	-0.782660
5.554668	-19.246240	-0.783202
5.556334	-19.244030	-0.783604
5.558000	-19.241260	-0.784023
5.559668	-19.238060	-0.784405
5.561332	-19.234360	-0.784783
5.563000	-19.230620	-0.785135
5.564668	-19.227520	-0.785490
5.566334	-19.225220	-0.785830
5.568000	-19.221090	-0.786243
5.569668	-19.219330	-0.786537
5.571332	-19.214280	-0.786818
5.573000	-19.212080	-0.787153
5.574668	-19.208040	-0.787498
5.576334	-19.205260	-0.787855
5.578000	-19.203490	-0.788253
5.579668	-19.199840	-0.788717
5.581332	-19.194000	-0.789074
5.583000	-19.192160	-0.789381
5.584668	-19.189240	-0.789744
5.586334	-19.185910	-0.790157
5.588000	-19.183720	-0.790474
5.589668	-19.180690	-0.790727
5.591334	-19.177330	-0.790953
5.593000	-19.174570	-0.791188
5.594666	-19.171170	-0.791485
5.596332	-19.168390	-0.791757
5.598000	-19.165760	-0.792101
5.599668	-19.162200	-0.792499
5.601332	-19.160520	-0.792908
5.603000	-19.156160	-0.793483
5.604668	-19.151710	-0.794069
5.606332	-19.149800	-0.794682
5.608000	-19.145580	-0.795251
5.609668	-19.143560	-0.795724
5.611334	-19.139810	-0.796051
5.613000	-19.137130	-0.796258
5.614666	-19.132870	-0.796412
5.616334	-19.130470	-0.796614
5.618000	-19.126900	-0.796883
5.619668	-19.124060	-0.797157
5.621332	-19.120580	-0.797416
5.623000	-19.116000	-0.797675
5.624668	-19.113860	-0.798149
5.626332	-19.109200	-0.798711
5.628000	-19.106690	-0.799182
5.629668	-19.105260	-0.799514
5.631332	-19.100790	-0.799718
5.633000	-19.097160	-0.799910
5.634668	-19.093420	-0.800108
5.636334	-19.090940	-0.800407
5.638000	-19.088190	-0.800561
5.639668	-19.084160	-0.800685
5.641332	-19.080700	-0.800809
5.643000	-19.078340	-0.800989
5.644668	-19.074080	-0.801157
5.646332	-19.071690	-0.801300
5.648000	-19.069380	-0.801446
5.649668	-19.065090	-0.801573
5.651332	-19.061990	-0.801721
5.653000	-19.058810	-0.801915
5.654668	-19.056080	-0.802148
5.656334	-19.052950	-0.802368
5.658000	-19.050120	-0.802612
5.659668	-19.046440	-0.802900
5.661334	-19.042390	-0.803205
5.663000	-19.039670	-0.803528
5.664668	-19.036740	-0.803865
5.666332	-19.033210	-0.804157
5.668000	-19.030240	-0.804357
5.669668	-19.026500	-0.804471
5.671332	-19.021670	-0.804572
5.673000	-19.020350	-0.804790
5.674668	-19.016730	-0.804886
5.676334	-19.014250	-0.804970
5.678000	-19.011580	-0.805065
5.679668	-19.007600	-0.805163
5.681334	-19.003750	-0.805313
5.683000	-19.001530	-0.805494
5.684668	-18.999110	-0.805670
5.686332	-18.995060	-0.805879
5.688000	-18.992040	-0.806109
5.689668	-18.988090	-0.806287
5.691334	-18.986470	-0.806439
5.693000	-18.982480	-0.806549
5.694668	-18.978970	-0.806660
5.696332	-18.976040	-0.806779
5.698000	-18.971950	-0.806939
5.699668	-18.968930	-0.807134
5.701334	-18.965190	-0.807317
5.703000	-18.963480	-0.807496
5.704668	-18.958700	-0.807622
5.706332	-18.956270	-0.807753
5.708000	-18.952150	-0.807868
5.709668	-18.949400	-0.807981
5.711334	-18.946460	-0.808118
5.713000	-18.943060	-0.808254
5.714668	-18.939490	-0.808369
5.716334	-18.937270	-0.808496
5.718000	-18.933260	-0.808626
5.719666	-18.930220	-0.808788
5.721332	-18.927580	-0.808943
5.723000	-18.925490	-0.809061
5.724668	-18.921080	-0.809211
5.726332	-18.918640	-0.809348
5.728000	-18.914650	-0.809508
5.729668	-18.910990	-0.809682
5.731332	-18.907660	-0.809861
5.733000	-18.905270	-0.809998
5.734668	-18.901830	-0.810124
5.736334	-18.897450	-0.810245
5.738000	-18.896320	-0.810364
5.739666	-18.890740	-0.810481
5.741334	-18.889380	-0.810596
5.743000	-18.885130	-0.810715
5.744668	-18.882660	-0.810839
5.746332	-18.878180	-0.811050
5.748000	-18.875180	-0.811283
5.749668	-18.871250	-0.811498
5.751332	-18.870270	-0.811670
5.753000	-18.866440	-0.811803
5.754668	-18.861110	-0.811926
5.756332	-18.858980	-0.812049
5.758000	-18.856060	-0.812172
5.759668	-18.851670	-0.812293
5.761334	-18.849590	-0.812408
5.763000	-18.846620	-0.812531
5.764668	-18.842640	-0.812662
5.766332	-18.839450	-0.812794
5.768000	-18.836400	-0.812925
5.769668	-18.832820	-0.813049
5.771332	-18.829300	-0.813174
5.773000	-18.825940	-0.813297
5.774668	-18.822440	-0.813423
5.776332	-18.820050	-0.813547
5.778000	-18.814950	-0.813673
5.779668	-18.812610	-0.813797
5.781334	-18.810090	-0.813927
5.783000	-18.806780	-0.814062
5.784668	-18.804490	-0.814193
5.786334	-18.800600	-0.814324
5.788000	-18.797140	-0.814456
5.789668	-18.794770	-0.814589
5.791332	-18.790370	-0.814716
5.793000	-18.787620	-0.814843
5.794668	-18.783890	-0.814962
5.796332	-18.780590	-0.815082
5.798000	-18.777270	-0.815206
5.799668	-18.774140	-0.815327
5.801334	-18.771280	-0.815458
5.803000	-18.767580	-0.815586
5.804668	-18.764150	-0.815723
5.806334	-18.760030	-0.815856
5.808000	-18.756630	-0.815993
5.809668	-18.753830	-0.816129
5.811332	-18.751340	-0.816261
5.813000	-18.747050	-0.816385
5.814668	-18.745160	-0.816511
5.816334	-18.742000	-0.816633
5.818000	-18.738870	-0.816752
5.819668	-18.734370	-0.816874
5.821332	-18.731700	-0.816996
5.823000	-18.729630	-0.817121
5.824668	-18.726010	-0.817247
5.826334	-18.721770	-0.817377
5.828000	-18.718600	-0.817514
5.829668	-18.717160	-0.817659
5.831332	-18.713030	-0.817807
5.833000	-18.709240	-0.817954
5.834668	-18.706290	-0.818122
5.836334	-18.701000	-0.818265
5.838000	-18.698270	-0.818407
5.839668	-18.696420	-0.818544
5.841334	-18.690960	-0.818675
5.843000	-18.687030	-0.818803
5.844666	-18.685100	-0.818926
5.846332	-18.682310	-0.819048
5.848000	-18.679340	-0.819175
5.849668	-18.677700	-0.819304
5.851332	-18.674000	-0.819431
5.853000	-18.670870	-0.819563
5.854668	-18.667150	-0.819700
5.856332	-18.664240	-0.819835
5.858000	-18.660160	-0.819968
5.859668	-18.656820	-0.820101
5.861334	-18.654560	-0.820236
5.863000	-18.652410	-0.820372
5.864666	-18.647810	-0.820504
5.866334	-18.645350	-0.820641
5.868000	-18.640400	-0.820778
5.869668	-18.638280	-0.820916
5.871332	-18.632470	-0.821056
5.873000	-18.630080	-0.821195
5.874668	-18.627240	-0.821336
5.876332	-18.624070	-0.821474
5.878000	-18.621530	-0.821608
5.879668	-18.616600	-0.821739
5.881332	-18.614540	-0.821872
5.883000	-18.610170	-0.822002
5.884668	-18.607700	-0.822128
5.886334	-18.603950	-0.822250
5.888000	-18.600620	-0.822373
5.889668	-18.597910	-0.822494
5.891332	-18.594410	-0.822621
5.893000	-18.592660	-0.822756
5.894668	-18.588920	-0.822895
5.896332	-18.584900	-0.823043
5.898000	-18.582810	-0.823197
5.899668	-18.577830	-0.823361
5.901332	-18.575950	-0.823512
5.903000	-18.572230	-0.823660
5.904668	-18.568840	-0.823798
5.906334	-18.564170	-0.823925
5.908000	-18.561180	-0.824050
5.909668	-18.557810	-0.824178
5.911334	-18.555240	-0.824305
5.913000	-18.550710	-0.824428
5.914668	-18.548370	-0.824554
5.916332	-18.545390	-0.824687
5.918000	-18.542320	-0.824821
5.919668	-18.538770	-0.824956
5.921332	-18.535950	-0.825087
5.923000	-18.532450	-0.825224
5.924668	-18.528710	-0.825356
5.926334	-18.526060	-0.825487
5.928000	-18.522420	-0.825616
5.929668	-18.520350	-0.825744
5.931334	-18.515400	-0.825870
5.933000	-18.512600	-0.825998
5.934668	-18.510440	-0.826126
5.936332	-18.506560	-0.826251
5.938000	-18.502780	-0.826384
5.939668	-18.500770	-0.826509
5.941334	-18.497260	-0.826643
5.943000	-18.493420	-0.826781
5.944668	-18.489520	-0.826915
5.946332	-18.487150	-0.827055
5.948000	-18.482510	-0.827192
5.949668	-18.479210	-0.827333
5.951334	-18.475700	-0.827480
5.953000	-18.472950	-0.827630
5.954668	-18.470280	-0.827778
5.956332	-18.466620	-0.827924
5.958000	-18.463340	-0.828065
5.959668	-18.460660	-0.828198
5.961334	-18.456960	-0.828325
5.963000	-18.453750	-0.828446
5.964668	-18.451160	-0.828563
5.966334	-18.445130	-0.828680
5.968000	-18.444200	-0.828801
5.969666	-18.441050	-0.828923
5.971332	-18.438220	-0.829044
5.973000	-18.435230	-0.829172
5.974668	-18.431310	-0.829307
5.976332	-18.428020	-0.829446
5.978000	-18.424820	-0.829586
5.979668	-18.421810	-0.829722
5.981332	-18.418150	-0.829853
5.983000	-18.413520	-0.829987
5.984668	-18.410820	-0.830115
5.986334	-18.408160	-0.830244
5.988000	-18.404740	-0.830371
5.989666	-18.402420	-0.830494
5.991334	-18.398870	-0.830614
5.993000	-18.395030	-0.830736
5.994668	-18.392910	-0.830866
5.996332	-18.388520	-0.830993
5.998000	-18.384860	-0.831126
5.999668	-18.380720	-0.831266
6.001332	-18.376540	-0.831411
6.003000	-18.373540	-0.831554
6.004668	-18.370190	-0.831696
6.006332	-18.368150	-0.831832
6.008000	-18.365510	-0.831962
6.009668	-18.362330	-0.832083
6.011334	-18.359220	-0.832200
6.013000	-18.355870	-0.832319
6.014668	-18.352780	-0.832438
6.016332	-18.349410	-0.832561
6.018000	-18.346910	-0.832693
6.019668	-18.341370	-0.832829
6.021332	-18.338260	-0.832973
6.023000	-18.334500	-0.833121
6.024668	-18.331180	-0.833263
6.026332	-18.327810	-0.833408
6.028000	-18.324930	-0.833550
6.029668	-18.321990	-0.833685
6.031334	-18.318020	-0.833815
6.033000	-18.315690	-0.833940
6.034668	-18.313250	-0.834063
6.036334	-18.309670	-0.834182
6.038000	-18.306230	-0.834298
6.039668	-18.303120	-0.834421
6.041332	-18.299360	-0.834550
6.043000	-18.296190	-0.834678
6.044668	-18.292900	-0.834813
6.046332	-18.290200	-0.834956
6.048000	-18.286510	-0.835097
6.049668	-18.283490	-0.835240
6.051334	-18.279860	-0.835385
6.053000	-18.277180	-0.835527
6.054668	-18.273460	-0.835655
6.056334	-18.269590	-0.835780
6.058000	-18.265720	-0.835902
6.059668	-18.263030	-0.836022
6.061332	-18.258880	-0.836138
6.063000	-18.257230	-0.836255
6.064668	-18.253140	-0.836368
6.066334	-18.249330	-0.836486
6.068000	-18.246600	-0.836611
6.069668	-18.243000	-0.836743
6.071332	-18.240140	-0.836879
6.073000	-18.237050	-0.837006
6.074668	-18.233220	-0.837138
6.076334	-18.229760	-0.837263
6.078000	-18.226720	-0.837390
6.079668	-18.223990	-0.837517
6.081332	-18.219790	-0.837646
6.083000	-18.217490	-0.837776
6.084668	-18.214160	-0.837906
6.086334	-18.211610	-0.838038
6.088000	-18.207340	-0.838171
6.089668	-18.203620	-0.838304
6.091334	-18.200000	-0.838437
6.093000	-18.196190	-0.838566
6.094666	-18.193580	-0.838685
6.096332	-18.190420	-0.838806
6.098000	-18.186250	-0.838929
6.099668	-18.183050	-0.839056
6.101332	-18.180230	-0.839183
6.103000	-18.176260	-0.839306
6.104668	-18.174390	-0.839433
6.106332	-18.171500	-0.839563
6.108000	-18.167440	-0.839688
6.109668	-18.164550	-0.839821
6.111334	-18.161900	-0.839953
6.113000	-18.156620	-0.840077
6.114666	-18.154140	-0.840200
6.116334	-18.150490	-0.840325
6.118000	-18.146950	-0.840454
6.119668	-18.143930	-0.840580
6.121332	-18.139770	-0.840704
6.123000	-18.137970	-0.840830
6.124668	-18.134540	-0.840952
6.126332	-18.131990	-0.841068
6.128000	-18.128220	-0.841185
6.129668	-18.122950	-0.841297
6.131332	-18.118530	-0.841408
6.133000	-18.116970	-0.841519
6.134668	-18.113580	-0.841631
6.136334	-18.111420	-0.841745
6.138000	-18.108480	-0.841863
6.139668	-18.104080	-0.841988
6.141332	-18.101500	-0.842123
6.143000	-18.099670	-0.842257
6.144668	-18.096720	-0.842386
6.146332	-18.092460	-0.842514
6.148000	-18.089460	-0.842635
6.149668	-18.083720	-0.842759
6.151332	-18.081300	-0.842890
6.153000	-18.077720	-0.843021
6.154668	-18.073860	-0.843141
6.156334	-18.070370	-0.843262
6.158000	-18.066570	-0.843383
6.159668	-18.063450	-0.843508
6.161334	-18.060510	-0.843627
6.163000	-18.058600	-0.843748
6.164668	-18.054920	-0.843874
6.166332	-18.051560	-0.843996
6.168000	-18.048810	-0.844122
6.169668	-18.045140	-0.844259
6.171332	-18.041700	-0.844395
6.173000	-18.038990	-0.844523
6.174668	-18.035790	-0.844649
6.176334	-18.032190	-0.844773
6.178000	-18.027970	-0.844890
6.179668	-18.025630	-0.845002
6.181334	-18.023780	-0.845113
6.183000	-18.018850	-0.845226
6.184668	-18.015220	-0.845335
6.186332	-18.011650	-0.845449
6.188000	-18.008230	-0.845571
6.189668	-18.005520	-0.845693
6.191334	-18.002500	-0.845814
6.193000	-17.998990	-0.845937
6.194668	-17.995350	-0.846056
6.196332	-17.991690	-0.846173
6.198000	-17.987750	-0.846291
6.199668	-17.985150	-0.846406
6.201334	-17.980740	-0.846520
6.203000	-17.979230	-0.846631
6.204668	-17.974980	-0.846736
6.206332	-17.971090	-0.846844
6.208000	-17.968960	-0.846950
6.209668	-17.965160	-0.847064
6.211334	-17.962100	-0.847184
6.213000	-17.959300	-0.847307
6.214668	-17.956460	-0.847436
6.216334	-17.954000	-0.847568
6.218000	-17.949220	-0.847701
6.219666	-17.946060	-0.847830
6.221332	-17.942270	-0.847957
6.223000	-17.938700	-0.848083
6.224668	-17.935560	-0.848208
6.226332	-17.932990	-0.848333
6.228000	-17.928750	-0.848457
6.229668	-17.925890	-0.848575
6.231332	-17.921950	-0.848685
6.233000	-17.920100	-0.848793
6.234668	-17.915970	-0.848898
6.236334	-17.913300	-0.848996
6.238000	-17.909660	-0.849090
6.239666	-17.907040	-0.849188
6.241334	-17.902040	-0.849291
6.243000	-17.899910	-0.849399
6.244668	-17.896270	-0.849516
6.246332	-17.893240	-0.849638
6.248000	-17.891180	-0.849764
6.249668	-17.887920	-0.849883
6.251332	-17.883190	-0.850002
6.253000	-17.880000	-0.850121
6.254668	-17.876140	-0.850232
6.256332	-17.873890	-0.850345
6.258000	-17.870580	-0.850459
6.259668	-17.868060	-0.850574
6.261334	-17.861700	-0.850690
6.263000	-17.860140	-0.850807
6.264668	-17.856710	-0.850923
6.266332	-17.854670	-0.851047
6.268000	-17.850340	-0.851168
6.269668	-17.845820	-0.851285
6.271332	-17.843640	-0.851400
6.273000	-17.840080	-0.851506
6.274668	-17.835360	-0.851610
6.276332	-17.833930	-0.851715
6.278000	-17.828680	-0.851818
6.279668	-17.827480	-0.851921
6.281334	-17.824090	-0.852020
6.283000	-17.820960	-0.852124
6.284668	-17.817060	-0.852235
6.286334	-17.814110	-0.852354
6.288000	-17.811020	-0.852476
6.289668	-17.807360	-0.852602
6.291332	-17.803730	-0.852724
6.293000	-17.800280	-0.852843
6.294668	-17.797450	-0.852960
6.296332	-17.794340	-0.853074
6.298000	-17.790740	-0.853185
6.299668	-17.787670	-0.853294
6.301334	-17.785630	-0.853405
6.303000	-17.781280	-0.853516
6.304668	-17.777280	-0.853626
6.306334	-17.773610	-0.853731
6.308000	-17.769750	-0.853834
6.309668	-17.765860	-0.853938
6.311332	-17.762040	-0.854039
6.313000	-17.760390	-0.854141
6.314668	-17.756350	-0.854243
6.316334	-17.754000	-0.854341
6.318000	-17.750210	-0.854444
6.319668	-17.750520	-0.854556
6.321332	-17.744460	-0.854671
6.323000	-17.741790	-0.854787
6.324668	-17.739290	-0.854906
6.326334	-17.736000	-0.855022
6.328000	-17.729730	-0.855134
6.329668	-17.727000	-0.855243
6.331332	-17.723380	-0.855346
6.333000	-17.719480	-0.855452
6.334668	-17.717320	-0.855550
6.336334	-17.714750	-0.855638
6.338000	-17.711140	-0.855731
6.339668	-17.708510	-0.855827
6.341334	-17.704320	-0.855928
6.343000	-17.701460	-0.856043
6.344666	-17.698510	-0.856164
6.346332	-17.695910	-0.856286
6.348000	-17.691770	-0.856413
6.349668	-17.687460	-0.856538
6.351332	-17.684210	-0.856662
6.353000	-17.683010	-0.856782
6.354668	-17.678750	-0.856882
6.356332	-17.674190	-0.856977
6.358000	-17.671730	-0.857071
6.359668	-17.667650	-0.857171
6.361334	-17.665720	-0.857278
6.363000	-17.661540	-0.857391
6.364666	-17.656810	-0.857510
6.366334	-17.654310	-0.857639
6.368000	-17.651520	-0.857762
6.369668	-17.648560	-0.857886
6.371332	-17.644010	-0.858007
6.373000	-17.640810	-0.858121
6.374668	-17.637100	-0.858231
6.376332	-17.635650	-0.858338
6.378000	-17.630360	-0.858452
6.379668	-17.628640	-0.858562
6.381332	-17.624650	-0.858673
6.383000	-17.621760	-0.858790
6.384668	-17.618050	-0.858909
6.386334	-17.614780	-0.859024
6.388000	-17.611560	-0.859134
6.389668	-17.607580	-0.859235
6.391332	-17.604440	-0.859334
6.393000	-17.601050	-0.859431
6.394668	-17.597360	-0.859534
6.396332	-17.594280	-0.859647
6.398000	-17.590710	-0.859752
6.399668	-17.587600	-0.859854
6.401334	-17.585610	-0.859960
6.403000	-17.580390	-0.860066
6.404668	-17.577380	-0.860170
6.406332	-17.575230	-0.860269
6.408000	-17.572230	-0.860369
6.409668	-17.568660	-0.860465
6.411334	-17.566240	-0.860558
6.413000	-17.562590	-0.860657
6.414668	-17.558460	-0.860768
6.416332	-17.554960	-0.860870
6.418000	-17.552440	-0.860971
6.419668	-17.548440	-0.861074
6.421332	-17.545780	-0.861172
6.423000	-17.542560	-0.861273
6.424668	-17.539180	-0.861375
6.426334	-17.535470	-0.861476
6.428000	-17.532320	-0.861573
6.429666	-17.528990	-0.861667
6.431334	-17.524780	-0.861762
6.433000	-17.521690	-0.861856
6.434668	-17.517560	-0.861948
6.436334	-17.514950	-0.862044
6.438000	-17.512110	-0.862138
6.439668	-17.508560	-0.862232
6.441332	-17.503900	-0.862328
6.443000	-17.502200	-0.862422
6.444668	-17.498690	-0.862524
6.446332	-17.496040	-0.862628
6.448000	-17.492300	-0.862734
6.449668	-17.488990	-0.862834
6.451334	-17.486770	-0.862929
6.453000	-17.481810	-0.863024
6.454668	-17.479350	-0.863119
6.456332	-17.476580	-0.863213
6.458000	-17.471820	-0.863313
6.459668	-17.470740	-0.863412
6.461334	-17.466430	-0.863506
6.463000	-17.464000	-0.863602
6.464668	-17.458610	-0.863703
6.466332	-17.457270	-0.863815
6.468000	-17.453600	-0.863933
6.469666	-17.449990	-0.864049
6.471332	-17.447140	-0.864165
6.473000	-17.443670	-0.864279
6.474668	-17.437760	-0.864392
6.476332	-17.435200	-0.864503
6.478000	-17.432260	-0.864603
6.479668	-17.429330	-0.864701
6.481332	-17.424340	-0.864792
6.483000	-17.421960	-0.864875
6.484668	-17.419880	-0.864963
6.486334	-17.416340	-0.865060
6.488000	-17.413070	-0.865158
6.489668	-17.408970	-0.865257
6.491334	-17.407390	-0.865355
6.493000	-17.402890	-0.865460
6.494666	-17.401070	-0.865569
6.496332	-17.396980	-0.865675
6.498000	-17.393320	-0.865781
6.499668	-17.388620	-0.865884
6.501334	-17.384860	-0.865987
6.503000	-17.381890	-0.866090
6.504668	-17.380060	-0.866191
6.506332	-17.377290	-0.866286
6.508000	-17.373980	-0.866381
6.509668	-17.370080	-0.866477
6.511334	-17.365870	-0.866572
6.513000	-17.362720	-0.866671
6.514668	-17.359260	-0.866768
6.516332	-17.356130	-0.866868
6.518000	-17.351570	-0.866965
6.519668	-17.347320	-0.867065
6.521332	-17.344170	-0.867171
6.523000	-17.341730	-0.867282
6.524668	-17.337930	-0.867390
6.526334	-17.335580	-0.867490
6.528000	-17.333850	-0.867588
6.529668	-17.329740	-0.867678
6.531332	-17.326920	-0.867769
6.533000	-17.324010	-0.867861
6.534668	-17.321170	-0.867956
6.536334	-17.316390	-0.868053
6.538000	-17.313280	-0.868144
6.539668	-17.310360	-0.868234
6.541332	-17.306130	-0.868332
6.543000	-17.302480	-0.868433
6.544668	-17.299000	-0.868537
6.546332	-17.296600	-0.868642
6.548000	-17.292360	-0.868736
6.549668	-17.289860	-0.868822
6.551334	-17.285790	-0.868906
6.553000	-17.283760	-0.868992
6.554666	-17.279940	-0.869088
6.556334	-17.278290	-0.869184
6.558000	-17.275150	-0.869287
6.559668	-17.270170	-0.869388
6.561334	-17.267160	-0.869488
6.563000	-17.263040	-0.869590
6.564668	-17.259130	-0.869696
6.566332	-17.256230	-0.869796
6.568000	-17.254000	-0.869885
6.569668	-17.250350	-0.869974
6.571332	-17.245820	-0.870061
6.573000	-17.242480	-0.870142
6.574668	-17.240690	-0.870226
6.576334	-17.236860	-0.870319
6.578000	-17.232440	-0.870411
6.579668	-17.228820	-0.870510
6.581332	-17.226930	-0.870613
6.583000	-17.223600	-0.870715
6.584668	-17.219820	-0.870814
6.586334	-17.217930	-0.870908
6.588000	-17.213280	-0.871005
6.589668	-17.209520	-0.871102
6.591332	-17.207350	-0.871193
6.593000	-17.203990	-0.871286
6.594666	-17.199620	-0.871375
6.596332	-17.196840	-0.871466
6.598000	-17.193060	-0.871561
6.599668	-17.189260	-0.871669
6.601332	-17.186420	-0.871774
6.603000	-17.183440	-0.871876
6.604668	-17.180620	-0.871979
6.606332	-17.176550	-0.872080
6.608000	-17.172450	-0.872177
6.609668	-17.170880	-0.872272
6.611334	-17.167980	-0.872367
6.613000	-17.162680	-0.872451
6.614668	-17.159160	-0.872534
6.616334	-17.156150	-0.872617
6.618000	-17.153190	-0.872699
6.619666	-17.149930	-0.872782
6.621332	-17.146880	-0.872864
6.623000	-17.142960	-0.872944
6.624668	-17.140540	-0.873026
6.626334	-17.137390	-0.873100
6.628000	-17.133400	-0.873178
6.629668	-17.130170	-0.873260
6.631332	-17.126210	-0.873350
6.633000	-17.123900	-0.873443
6.634668	-17.121480	-0.873540
6.636334	-17.117490	-0.873634
6.638000	-17.114220	-0.873729
6.639668	-17.110340	-0.873825
6.641332	-17.107920	-0.873915
6.643000	-17.104240	-0.874006
6.644668	-17.100250	-0.874089
6.646332	-17.096860	-0.874173
6.648000	-17.092750	-0.874253
6.649668	-17.091030	-0.874339
6.651334	-17.087190	-0.874431
6.653000	-17.084910	-0.874527
6.654668	-17.080980	-0.874622
6.656332	-17.078370	-0.874719
6.658000	-17.074910	-0.874812
6.659668	-17.071110	-0.874893
6.661334	-17.067440	-0.874977
6.663000	-17.064580	-0.875060
6.664668	-17.059670	-0.875143
6.666332	-17.055810	-0.875225
6.668000	-17.054400	-0.875306
6.669668	-17.049640	-0.875395
6.671332	-17.045960	-0.875485
6.673000	-17.044380	-0.875577
6.674668	-17.040950	-0.875670
6.676334	-17.037860	-0.875767
6.678000	-17.034390	-0.875867
6.679666	-17.030980	-0.875968
6.681334	-17.027270	-0.876067
6.683000	-17.024360	-0.876166
6.684668	-17.020020	-0.876259
6.686334	-17.015860	-0.876344
6.688000	-17.013720	-0.876422
6.689668	-17.010450	-0.876497
6.691332	-17.007860	-0.876575
6.693000	-17.004420	-0.876648
6.694668	-17.001750	-0.876726
6.696332	-16.997780	-0.876806
6.698000	-16.993850	-0.876892
6.699668	-16.989750	-0.876986
6.701334	-16.986160	-0.877077
6.703000	-16.983420	-0.877165
6.704668	-16.980340	-0.877246
6.706332	-16.977100	-0.877326
6.708000	-16.972910	-0.877403
6.709668	-16.970470	-0.877481
6.711334	-16.967120	-0.877559
6.713000	-16.964000	-0.877636
6.714668	-16.961390	-0.877722
6.716332	-16.957660	-0.877816
6.718000	-16.955210	-0.877910
6.719666	-16.950020	-0.877999
6.721332	-16.947950	-0.878085
6.723000	-16.943580	-0.878166
6.724668	-16.940200	-0.878249
6.726332	-16.936900	-0.878332
6.728000	-16.935390	-0.878409
6.729668	-16.932130	-0.878487
6.731332	-16.929060	-0.878567
6.733000	-16.924890	-0.878658
6.734668	-16.922410	-0.878755
6.736334	-16.918820	-0.878858
6.738000	-16.914170	-0.878962
6.739668	-16.911160	-0.879062
6.741334	-16.907160	-0.879155
6.743000	-16.905010	-0.879242
6.744666	-16.900060	-0.879327
6.746332	-16.897830	-0.879406
6.748000	-16.894690	-0.879480
6.749668	-16.891000	-0.879548
6.751334	-16.887500	-0.879600
6.753000	-16.883950	-0.879661
6.754668	-16.879860	-0.879726
6.756332	-16.878490	-0.879801
6.758000	-16.872770	-0.879882
6.759668	-16.871510	-0.879969
6.761334	-16.867390	-0.880058
6.763000	-16.864080	-0.880146
6.764668	-16.861250	-0.880239
6.766332	-16.857600	-0.880331
6.768000	-16.853680	-0.880417
6.769668	-16.852650	-0.880485
6.771332	-16.847580	-0.880553
6.773000	-16.845080	-0.880623
6.774668	-16.842060	-0.880691
6.776334	-16.838560	-0.880765
6.778000	-16.836390	-0.880844
6.779668	-16.833770	-0.880925
6.781332	-16.827650	-0.881005
6.783000	-16.825600	-0.881078
6.784668	-16.821840	-0.881155
6.786334	-16.818520	-0.881225
6.788000	-16.813760	-0.881299
6.789668	-16.811390	-0.881371
6.791332	-16.809880	-0.881447
6.793000	-16.804630	-0.881524
6.794668	-16.803600	-0.881604
6.796332	-16.797930	-0.881687
6.798000	-16.796000	-0.881778
6.799668	-16.791420	-0.881865
6.801334	-16.789440	-0.881946
6.803000	-16.784640	-0.882029
6.804666	-16.780860	-0.882110
6.806334	-16.778020	-0.882200
6.808000	-16.774380	-0.882293
6.809668	-16.770840	-0.882386
6.811334	-16.769080	-0.882474
6.813000	-16.763660	-0.882561
6.814668	-16.760860	-0.882649
6.816332	-16.757550	-0.882739
6.818000	-16.754020	-0.882823
6.819668	-16.751760	-0.882900
6.821332	-16.748470	-0.882981
6.823000	-16.744840	-0.883063
6.824668	-16.740460	-0.883148
6.826334	-16.739320	-0.883235
6.828000	-16.734110	-0.883320
6.829668	-16.730660	-0.883405
6.831332	-16.728260	-0.883479
6.833000	-16.724180	-0.883549
6.834668	-16.720760	-0.883622
6.836334	-16.718030	-0.883699
6.838000	-16.714600	-0.883776
6.839668	-16.712460	-0.883851
6.841332	-16.708690	-0.883935
6.843000	-16.705050	-0.884021
6.844666	-16.701410	-0.884107
6.846332	-16.700050	-0.884196
6.848000	-16.695040	-0.884294
6.849668	-16.691850	-0.884385
6.851332	-16.688650	-0.884464
6.853000	-16.685330	-0.884535
6.854668	-16.681330	-0.884607
6.856332	-16.677160	-0.884676
6.858000	-16.673860	-0.884734
6.859668	-16.670770	-0.884795
6.861334	-16.667300	-0.884862
6.863000	-16.664110	-0.884934
6.864668	-16.660500	-0.885006
6.866334	-16.657400	-0.885085
6.868000	-16.656300	-0.885168
6.869666	-16.651330	-0.885246
6.871332	-16.649070	-0.885322
6.873000	-16.645110	-0.885396
6.874668	-16.644120	-0.885458
6.876334	-16.639760	-0.885517
6.878000	-16.636740	-0.885583
6.879668	-16.632160	-0.885651
6.881332	-16.628620	-0.885726
6.883000	-16.625380	-0.885805
6.884668	-16.621980	-0.885886
6.886334	-16.619220	-0.885965
6.888000	-16.614380	-0.886039
6.889668	-16.611780	-0.886116
6.891332	-16.607610	-0.886197
6.893000	-16.604250	-0.886267
6.894668	-16.602610	-0.886334
6.896332	-16.598810	-0.886403
6.898000	-16.595580	-0.886469
6.899668	-16.592870	-0.886535
6.901334	-16.589350	-0.886609
6.903000	-16.586300	-0.886689
6.904668	-16.581590	-0.886765
6.906332	-16.578940	-0.886832
6.908000	-16.574990	-0.886900
6.909668	-16.571990	-0.886973
6.911334	-16.568500	-0.887041
6.913000	-16.564600	-0.887110
6.914668	-16.561640	-0.887184
6.916332	-16.558390	-0.887255
6.918000	-16.556060	-0.887325
6.919668	-16.551680	-0.887398
6.921332	-16.549380	-0.887480
6.923000	-16.545670	-0.887559
6.924668	-16.541690	-0.887633
6.926334	-16.537890	-0.887706
6.928000	-16.535240	-0.887782
6.929666	-16.532000	-0.887849
6.931334	-16.528920	-0.887913
6.933000	-16.525130	-0.887984
6.934668	-16.522060	-0.888059
6.936334	-16.518670	-0.888134
6.938000	-16.515380	-0.888210
6.939668	-16.513080	-0.888289
6.941332	-16.508860	-0.888363
6.943000	-16.505240	-0.888445
6.944668	-16.501410	-0.888523
6.946332	-16.498760	-0.888602
6.948000	-16.495400	-0.888680
6.949668	-16.491980	-0.888752
6.951334	-16.489820	-0.888825
6.953000	-16.486050	-0.888903
6.954668	-16.482300	-0.888986
6.956332	-16.479200	-0.889061
6.958000	-16.475980	-0.889128
6.959668	-16.471560	-0.889191
6.961334	-16.466940	-0.889255
6.963000	-16.464570	-0.889316
6.964668	-16.462440	-0.889380
6.966332	-16.458940	-0.889439
6.968000	-16.454980	-0.889505
6.969666	-16.452740	-0.889574
6.971332	-16.449370	-0.889645
6.973000	-16.444760	-0.889724
6.974668	-16.442780	-0.889796
6.976332	-16.438970	-0.889860
6.978000	-16.435790	-0.889927
6.979668	-16.432900	-0.889990
6.981332	-16.428020	-0.890054
6.983000	-16.425750	-0.890118
6.984668	-16.422790	-0.890188
6.986334	-16.418960	-0.890266
6.988000	-16.417160	-0.890350
6.989668	-16.412440	-0.890435
6.991334	-16.408750	-0.890518
6.993000	-16.406230	-0.890600
6.994666	-16.402480	-0.890678
6.996332	-16.399000	-0.890754
6.998000	-16.397770	-0.890819
6.999668	-16.391800	-0.890881
7.001334	-16.388670	-0.890939
7.003000	-16.385610	-0.891001
7.004668	-16.382770	-0.891061
7.006332	-16.379200	-0.891116
7.008000	-16.375760	-0.891176
7.009668	-16.372840	-0.891234
7.011334	-16.368000	-0.891295
7.013000	-16.366060	-0.891366
7.014668	-16.363300	-0.891441
7.016332	-16.359170	-0.891509
7.018000	-16.355560	-0.891581
7.019668	-16.352560	-0.891656
7.021332	-16.349530	-0.891732
7.023000	-16.345760	-0.891807
7.024668	-16.342430	-0.891877
7.026334	-16.338720	-0.891953
7.028000	-16.336620	-0.892027
7.029668	-16.331840	-0.892107
7.031332	-16.329180	-0.892185
7.033000	-16.325610	-0.892260
7.034668	-16.321940	-0.892332
7.036334	-16.318440	-0.892403
7.038000	-16.314540	-0.892470
7.039668	-16.311690	-0.892533
7.041332	-16.310180	-0.892592
7.043000	-16.306350	-0.892639
7.044668	-16.303620	-0.892693
7.046332	-16.298670	-0.892749
7.048000	-16.295580	-0.892809
7.049668	-16.292520	-0.892868
7.051334	-16.290300	-0.892925
7.053000	-16.287180	-0.892981
7.054666	-16.283670	-0.893039
7.056334	-16.279340	-0.893097
7.058000	-16.275980	-0.893154
7.059668	-16.273280	-0.893217
7.061334	-16.269730	-0.893281
7.063000	-16.267820	-0.893346
7.064668	-16.263810	-0.893408
7.066332	-16.259780	-0.893470
7.068000	-16.256500	-0.893533
7.069668	-16.252420	-0.893594
7.071332	-16.250410	-0.893660
7.073000	-16.245730	-0.893725
7.074668	-16.242720	-0.893791
7.076334	-16.238540	-0.893859
7.078000	-16.235460	-0.893934
7.079668	-16.231310	-0.894014
7.081332	-16.229260	-0.894092
7.083000	-16.225990	-0.894166
7.084668	-16.221990	-0.894243
7.086334	-16.218870	-0.894313
7.088000	-16.216170	-0.894374
7.089668	-16.211960	-0.894438
7.091332	-16.207790	-0.894504
7.093000	-16.206880	-0.894570
7.094666	-16.202480	-0.894633
7.096332	-16.199290	-0.894700
7.098000	-16.195720	-0.894765
7.099668	-16.193660	-0.894824
7.101332	-16.189060	-0.894892
7.103000	-16.186810	-0.894962
7.104668	-16.183180	-0.895027
7.106332	-16.180710	-0.895081
7.108000	-16.177200	-0.895141
7.109668	-16.172560	-0.895208
7.111334	-16.169950	-0.895283
7.113000	-16.166440	-0.895351
7.114668	-16.163220	-0.895416
7.116334	-16.159570	-0.895482
7.118000	-16.155680	-0.895545
7.119666	-16.153780	-0.895604
7.121332	-16.148990	-0.895664
7.123000	-16.146310	-0.895723
7.124668	-16.144000	-0.895773
7.126334	-16.139810	-0.895824
7.128000	-16.135560	-0.895877
7.129668	-16.132220	-0.895935
7.131332	-16.129310	-0.895993
7.133000	-16.126820	-0.896056
7.134668	-16.123340	-0.896122
7.136334	-16.119080	-0.896185
7.138000	-16.118120	-0.896247
7.139668	-16.114180	-0.896315
7.141332	-16.111020	-0.896387
7.143000	-16.107120	-0.896458
7.144668	-16.103220	-0.896525
7.146332	-16.100080	-0.896588
7.148000	-16.097220	-0.896649
7.149668	-16.092460	-0.896716
7.151334	-16.089690	-0.896783
7.153000	-16.086750	-0.896851
7.154668	-16.082680	-0.896916
7.156332	-16.078480	-0.896976
7.158000	-16.075530	-0.897033
7.159668	-16.072460	-0.897096
7.161334	-16.070660	-0.897161
7.163000	-16.065400	-0.897226
7.164668	-16.062400	-0.897285
7.166332	-16.060010	-0.897347
7.168000	-16.055720	-0.897406
7.169668	-16.054360	-0.897465
7.171332	-16.050820	-0.897528
7.173000	-16.046440	-0.897598
7.174668	-16.043220	-0.897673
7.176334	-16.039910	-0.897743
7.178000	-16.037250	-0.897811
7.179666	-16.034640	-0.897877
7.181334	-16.029580	-0.897945
7.183000	-16.026390	-0.898008
7.184668	-16.023000	-0.898066
7.186334	-16.019990	-0.898112
7.188000	-16.017530	-0.898161
7.189668	-16.012940	-0.898218
7.191332	-16.009980	-0.898274
7.193000	-16.007280	-0.898344
7.194668	-16.003420	-0.898419
7.196332	-15.999890	-0.898491
7.198000	-15.997050	-0.898564
7.199668	-15.993620	-0.898631
7.201334	-15.990090	-0.898694
7.203000	-15.986280	-0.898742
7.204668	-15.984760	-0.898782
7.206332	-15.979820	-0.898827
7.208000	-15.978390	-0.898876
7.209668	-15.972780	-0.898932
7.211334	-15.971510	-0.898998
7.213000	-15.966610	-0.899066
7.214668	-15.964050	-0.899132
7.216332	-15.960180	-0.899202
7.218000	-15.956290	-0.899274
7.219666	-15.953940	-0.899345
7.221332	-15.950000	-0.899402
7.223000	-15.946970	-0.899452
7.224668	-15.943220	-0.899499
7.226332	-15.940250	-0.899543
7.228000	-15.936280	-0.899594
7.229668	-15.933490	-0.899652
7.231332	-15.930370	-0.899708
7.233000	-15.927390	-0.899759
7.234668	-15.923890	-0.899812
7.236334	-15.920960	-0.899876
7.238000	-15.917570	-0.899948
7.239668	-15.914130	-0.900017
7.241334	-15.909800	-0.900088
7.243000	-15.906730	-0.900155
7.244666	-15.902930	-0.900224
7.246332	-15.900400	-0.900296
7.248000	-15.898050	-0.900376
7.249668	-15.893640	-0.900447
7.251334	-15.889890	-0.900513
7.253000	-15.884620	-0.900569
7.254668	-15.883020	-0.900627
7.256332	-15.879880	-0.900683
7.258000	-15.875200	-0.900731
7.259668	-15.874140	-0.900776
7.261334	-15.869950	-0.900821
7.263000	-15.865760	-0.900867
7.264668	-15.863520	-0.900920
7.266332	-15.861420	-0.900980
7.268000	-15.858140	-0.901041
7.269668	-15.856110	-0.901092
7.271332	-15.850100	-0.901137
7.273000	-15.848750	-0.901182
7.274668	-15.844180	-0.901226
7.276334	-15.841780	-0.901278
7.278000	-15.837720	-0.901336
7.279668	-15.833140	-0.901400
7.281332	-15.829040	-0.901471
7.283000	-15.826770	-0.901549
7.284668	-15.824150	-0.901635
7.286334	-15.818810	-0.901722
7.288000	-15.817800	-0.901800
7.289668	-15.813560	-0.901865
7.291332	-15.809380	-0.901920
7.293000	-15.807460	-0.901960
7.294668	-15.804900	-0.902005
7.296332	-15.801240	-0.902052
7.298000	-15.796810	-0.902100
7.299668	-15.792840	-0.902153
7.301334	-15.790760	-0.902221
7.303000	-15.787130	-0.902287
7.304666	-15.784280	-0.902356
7.306334	-15.779560	-0.902423
7.308000	-15.776260	-0.902491
7.309668	-15.772400	-0.902547
7.311334	-15.771690	-0.902600
7.313000	-15.767890	-0.902653
7.314668	-15.762770	-0.902707
7.316332	-15.760900	-0.902762
7.318000	-15.758620	-0.902814
7.319668	-15.753300	-0.902875
7.321332	-15.750810	-0.902929
7.323000	-15.747570	-0.902978
7.324668	-15.744540	-0.903029
7.326334	-15.740630	-0.903084
7.328000	-15.736980	-0.903137
7.329668	-15.733880	-0.903191
7.331332	-15.732150	-0.903248
7.333000	-15.727940	-0.903306
7.334668	-15.724710	-0.903366
7.336334	-15.719900	-0.903428
7.338000	-15.718910	-0.903496
7.339668	-15.714420	-0.903564
7.341332	-15.709840	-0.903627
7.343000	-15.706520	-0.903691
7.344666	-15.704090	-0.903754
7.346332	-15.701690	-0.903809
7.348000	-15.698490	-0.903862
7.349668	-15.694240	-0.903920
7.351332	-15.691490	-0.903977
7.353000	-15.685960	-0.904033
7.354668	-15.685880	-0.904086
7.356332	-15.678700	-0.904145
7.358000	-15.677990	-0.904203
7.359668	-15.672990	-0.904262
7.361334	-15.670510	-0.904321
7.363000	-15.666870	-0.904375
7.364668	-15.664850	-0.904419
7.366334	-15.661400	-0.904461
7.368000	-15.658350	-0.904509
7.369666	-15.654640	-0.904557
7.371332	-15.652120	-0.904609
7.373000	-15.645680	-0.904659
7.374668	-15.645150	-0.904710
7.376334	-15.640200	-0.904761
7.378000	-15.638220	-0.904811
7.379668	-15.633660	-0.904870
7.381332	-15.632390	-0.904923
7.383000	-15.628250	-0.904973
7.384668	-15.626430	-0.905030
7.386334	-15.621510	-0.905086
7.388000	-15.618810	-0.905140
7.389668	-15.614590	-0.905201
7.391332	-15.611000	-0.905277
7.393000	-15.607100	-0.905354
7.394668	-15.606260	-0.905429
7.396332	-15.600240	-0.905499
7.398000	-15.598960	-0.905572
7.399668	-15.593620	-0.905639
7.401334	-15.591350	-0.905705
7.403000	-15.586870	-0.905761
7.404668	-15.586070	-0.905810
7.406332	-15.580360	-0.905858
7.408000	-15.578190	-0.905905
7.409668	-15.572960	-0.905961
7.411334	-15.571990	-0.906024
7.413000	-15.567780	-0.906093
7.414668	-15.565840	-0.906164
7.416332	-15.560080	-0.906237
7.418000	-15.557710	-0.906309
7.419668	-15.553440	-0.906369
7.421332	-15.552330	-0.906420
7.423000	-15.548500	-0.906465
7.424668	-15.545650	-0.906499
7.426334	-15.540140	-0.906528
7.428000	-15.539700	-0.906560
7.429666	-15.534580	-0.906602
7.431334	-15.532720	-0.906658
7.433000	-15.529070	-0.906722
7.434668	-15.526360	-0.906791
7.436334	-15.519990	-0.906867
7.438000	-15.519580	-0.906942
7.439668	-15.513050	-0.907008
7.441332	-15.511750	-0.907072
7.443000	-15.507220	-0.907127
7.444668	-15.506060	-0.907173
7.446332	-15.501060	-0.907225
7.448000	-15.501420	-0.907279
7.449668	-15.495150	-0.907340
7.451334	-15.492220	-0.907404
7.453000	-15.487310	-0.907468
7.454668	-15.485250	-0.907531
7.456332	-15.479080	-0.907589
7.458000	-15.477340	-0.907638
7.459668	-15.472830	-0.907688
7.461334	-15.470850	-0.907741
7.463000	-15.466540	-0.907788
7.464668	-15.465760	-0.907839
7.466332	-15.460360	-0.907887
7.468000	-15.458590	-0.907941
7.469666	-15.454010	-0.907992
7.471332	-15.453130	-0.908045
7.473000	-15.448120	-0.908104
7.474668	-15.445470	-0.908162
7.476332	-15.441570	-0.908220
7.478000	-15.439940	-0.908285
7.479668	-15.435580	-0.908350
7.481332	-15.433630	-0.908407
7.483000	-15.428080	-0.908461
7.484668	-15.425500	-0.908511
7.486334	-15.419780	-0.908560
7.488000	-15.419700	-0.908608
7.489668	-15.413640	-0.908659
7.491334	-15.412940	-0.908706
7.493000	-15.406730	-0.908748
7.494666	-15.406220	-0.908790
7.496332	-15.400980	-0.908837
7.498000	-15.400340	-0.908888
7.499668	-15.394940	-0.908937
7.501334	-15.393640	-0.908984
7.503000	-15.387440	-0.909034
7.504668	-15.385740	-0.909090
7.506332	-15.380480	-0.909150
7.508000	-15.377820	-0.909215
7.509668	-15.372660	-0.909277
7.511334	-15.371590	-0.909333
7.513000	-15.366320	-0.909391
7.514668	-15.364540	-0.909447
7.516332	-15.360220	-0.909499
7.518000	-15.359390	-0.909553
7.519668	-15.353980	-0.909607
7.521332	-15.353160	-0.909657
7.523000	-15.346900	-0.909704
7.524668	-15.346300	-0.909751
7.526334	-15.341660	-0.909800
7.528000	-15.340480	-0.909851
7.529668	-15.334980	-0.909906
7.531332	-15.333920	-0.909968
7.533000	-15.328640	-0.910031
7.534668	-15.326910	-0.910092
7.536334	-15.320960	-0.910151
7.538000	-15.320030	-0.910217
7.539668	-15.312340	-0.910285
7.541332	-15.310910	-0.910351
7.543000	-15.306360	-0.910415
7.544668	-15.305280	-0.910465
7.546332	-15.300110	-0.910505
7.548000	-15.298870	-0.910550
7.549668	-15.292910	-0.910594
7.551334	-15.292970	-0.910636
7.553000	-15.288020	-0.910675
7.554666	-15.285640	-0.910716
7.556334	-15.280840	-0.910766
7.558000	-15.278320	-0.910825
7.559668	-15.272870	-0.910896
7.561334	-15.274160	-0.910968
7.563000	-15.267880	-0.911035
7.564668	-15.265990	-0.911096
7.566332	-15.260630	-0.911163
7.568000	-15.259240	-0.911222
7.569668	-15.253870	-0.911275
7.571332	-15.253990	-0.911323
7.573000	-15.247540	-0.911363
7.574668	-15.244490	-0.911402
7.576334	-15.241290	-0.911442
7.578000	-15.239850	-0.911493
7.579668	-15.233250	-0.911540
7.581332	-15.232090	-0.911586
7.583000	-15.226910	-0.911637
7.584668	-15.225810	-0.911695
7.586334	-15.219550	-0.911757
7.588000	-15.220660	-0.911817
7.589668	-15.212570	-0.911879
7.591332	-15.211660	-0.911936
7.593000	-15.206980	-0.911993
7.594666	-15.207200	-0.912048
7.596332	-15.200520	-0.912104
7.598000	-15.199350	-0.912148
7.599668	-15.193180	-0.912190
7.601332	-15.193900	-0.912228
7.603000	-15.187120	-0.912261
7.604668	-15.186640	-0.912293
7.606332	-15.180070	-0.912327
7.608000	-15.179680	-0.912362
7.609668	-15.173670	-0.912398
7.611334	-15.173270	-0.912441
7.613000	-15.167260	-0.912488
7.614668	-15.165110	-0.912548
7.616334	-15.159920	-0.912613
7.618000	-15.158940	-0.912680
7.619666	-15.153800	-0.912748
7.621332	-15.153680	-0.912823
7.623000	-15.146780	-0.912902
7.624668	-15.144840	-0.912978
7.626334	-15.140460	-0.913052
7.628000	-15.138980	-0.913119
7.629668	-15.134050	-0.913169
7.631332	-15.132360	-0.913210
7.633000	-15.127120	-0.913253
7.634668	-15.125340	-0.913297
7.636334	-15.120720	-0.913342
7.638000	-15.119860	-0.913383
7.639668	-15.114050	-0.913427
7.641332	-15.111220	-0.913479
7.643000	-15.106880	-0.913532
7.644668	-15.105850	-0.913588
7.646332	-15.100200	-0.913640
7.648000	-15.097890	-0.913687
7.649668	-15.092620	-0.913733
7.651334	-15.092010	-0.913785
7.653000	-15.087110	-0.913834
7.654668	-15.086500	-0.913886
7.656332	-15.080260	-0.913944
7.658000	-15.079580	-0.913997
7.659668	-15.072860	-0.914052
7.661334	-15.071940	-0.914100
7.663000	-15.066190	-0.914150
7.664668	-15.065230	-0.914194
7.666332	-15.060980	-0.914241
7.668000	-15.059420	-0.914287
7.669668	-15.054100	-0.914333
7.671332	-15.054250	-0.914372
7.673000	-15.047580	-0.914414
7.674668	-15.044550	-0.914463
7.676334	-15.040980	-0.914513
7.678000	-15.038910	-0.914560
7.679666	-15.033360	-0.914604
7.681334	-15.032350	-0.914649
7.683000	-15.026770	-0.914700
7.684668	-15.026110	-0.914755
7.686334	-15.020890	-0.914814
7.688000	-15.019300	-0.914871
7.689668	-15.013830	-0.914931
7.691332	-15.011680	-0.914993
7.693000	-15.006440	-0.915061
7.694668	-15.005770	-0.915126
7.696332	-15.001160	-0.915187
7.698000	-14.998250	-0.915242
7.699668	-14.993910	-0.915292
7.701334	-14.991100	-0.915340
7.703000	-14.987080	-0.915387
7.704668	-14.985800	-0.915439
7.706332	-14.981050	-0.915492
7.708000	-14.978740	-0.915544
7.709668	-14.973510	-0.915594
7.711334	-14.972230	-0.915636
7.713000	-14.966910	-0.915679
7.714668	-14.964700	-0.915729
7.716332	-14.960860	-0.915772
7.718000	-14.958590	-0.915810
7.719666	-14.953440	-0.915849
7.721332	-14.952390	-0.915887
7.723000	-14.946980	-0.915933
7.724668	-14.945220	-0.915981
7.726332	-14.940370	-0.916033
7.728000	-14.938610	-0.916082
7.729668	-14.935860	-0.916125
7.731332	-14.931020	-0.916175
7.733000	-14.926560	-0.916230
7.734668	-14.925540	-0.916278
7.736334	-14.922640	-0.916325
7.738000	-14.919000	-0.916371
7.739668	-14.913800	-0.916412
7.741334	-14.911280	-0.916453
7.743000	-14.906840	-0.916500
7.744666	-14.905090	-0.916542
7.746332	-14.902830	-0.916574
7.748000	-14.898390	-0.916599
7.749668	-14.893060	-0.916631
7.751334	-14.891630	-0.916670
7.753000	-14.887340	-0.916711
7.754668	-14.885340	-0.916750
7.756332	-14.881530	-0.916791
7.758000	-14.879780	-0.916831
7.759668	-14.873580	-0.916877
7.761334	-14.871410	-0.916935
7.763000	-14.866820	-0.916995
7.764668	-14.864690	-0.917053
7.766332	-14.859800	-0.917106
7.768000	-14.859000	-0.917163
7.769668	-14.854670	-0.917217
7.771332	-14.852200	-0.917267
7.773000	-14.846690	-0.917311
7.774668	-14.845270	-0.917351
7.776334	-14.840540	-0.917384
7.778000	-14.837160	-0.917413
7.779668	-14.833310	-0.917450
7.781332	-14.830280	-0.917487
7.783000	-14.826970	-0.917532
7.784668	-14.824670	-0.917587
7.786334	-14.820910	-0.917652
7.788000	-14.818340	-0.917717
7.789668	-14.813610	-0.917778
7.791332	-14.810860	-0.917834
7.793000	-14.806480	-0.917887
7.794668	-14.804280	-0.917933
7.796332	-14.800830	-0.917968
7.798000	-14.797940	-0.917999
7.799668	-14.796260	-0.918028
7.801334	-14.792340	-0.918055
7.803000	-14.788040	-0.918089
7.804666	-14.785060	-0.918126
7.806334	-14.782100	-0.918174
7.808000	-14.777640	-0.918230
7.809668	-14.776080	-0.918287
7.811334	-14.770780	-0.918342
7.813000	-14.766260	-0.918399
7.814668	-14.763940	-0.918451
7.816332	-14.759590	-0.918499
7.818000	-14.757700	-0.918542
7.819668	-14.754450	-0.918577
7.821332	-14.752500	-0.918613
7.823000	-14.747940	-0.918647
7.824668	-14.744940	-0.918682
7.826334	-14.742280	-0.918719
7.828000	-14.738310	-0.918763
7.829668	-14.733940	-0.918798
7.831332	-14.730940	-0.918832
7.833000	-14.726480	-0.918867
7.834668	-14.724530	-0.918896
7.836334	-14.720250	-0.918919
7.838000	-14.718380	-0.918940
7.839668	-14.714970	-0.918968
7.841332	-14.711240	-0.919009
7.843000	-14.709510	-0.919060
7.844666	-14.705700	-0.919119
7.846332	-14.702670	-0.919187
7.848000	-14.698880	-0.919256
7.849668	-14.693780	-0.919320
7.851334	-14.690500	-0.919383
7.853000	-14.685400	-0.919439
7.854668	-14.683830	-0.919484
7.856334	-14.679080	-0.919518
7.858000	-14.677630	-0.919543
7.859668	-14.674550	-0.919571
7.861332	-14.670960	-0.919600
7.863000	-14.668700	-0.919632
7.864668	-14.665770	-0.919664
7.866332	-14.661900	-0.919695
7.868000	-14.659250	-0.919725
7.869668	-14.655560	-0.919758
7.871332	-14.651580	-0.919792
7.873000	-14.647790	-0.919829
7.874666	-14.644860	-0.919866
7.876334	-14.641500	-0.919906
7.878000	-14.638100	-0.919958
7.879666	-14.635030	-0.920010
7.881332	-14.631190	-0.920068
7.883000	-14.628700	-0.920123
7.884668	-14.623840	-0.920179
7.886334	-14.620960	-0.920223
7.888000	-14.619410	-0.920264
7.889668	-14.615110	-0.920300
7.891334	-14.611100	-0.920332
7.893000	-14.608450	-0.920359
7.894668	-14.605510	-0.920381
7.896332	-14.601000	-0.920416
7.898000	-14.598510	-0.920460
7.899668	-14.594470	-0.920513
7.901334	-14.591730	-0.920562
7.903000	-14.587740	-0.920610
7.904668	-14.585140	-0.920650
7.906332	-14.581340	-0.920688
7.908000	-14.578780	-0.920721
7.909668	-14.575320	-0.920758
7.911332	-14.571190	-0.920796
7.913000	-14.568550	-0.920839
7.914668	-14.564430	-0.920885
7.916332	-14.561360	-0.920937
7.918000	-14.559250	-0.920991
7.919666	-14.554240	-0.921041
7.921332	-14.552050	-0.921088
7.923000	-14.549210	-0.921131
7.924668	-14.545580	-0.921167
7.926334	-14.541650	-0.921198
7.928000	-14.538080	-0.921230
7.929666	-14.535270	-0.921261
7.931334	-14.530980	-0.921292
7.933000	-14.528960	-0.921318
7.934668	-14.523990	-0.921341
7.936334	-14.521210	-0.921362
7.938000	-14.518810	-0.921388
7.939668	-14.514880	-0.921421
7.941334	-14.511010	-0.921460
7.943000	-14.507880	-0.921504
7.944668	-14.505370	-0.921555
7.946332	-14.502180	-0.921605
7.948000	-14.500150	-0.921654
7.949668	-14.493000	-0.921704
7.951332	-14.490620	-0.921751
7.953000	-14.488600	-0.921791
7.954668	-14.485470	-0.921825
7.956332	-14.482410	-0.921862
7.958000	-14.478890	-0.921901
7.959668	-14.475580	-0.921941
7.961334	-14.472510	-0.921987
7.963000	-14.468800	-0.922041
7.964668	-14.465360	-0.922091
7.966332	-14.461680	-0.922149
7.968000	-14.458370	-0.922197
7.969666	-14.454570	-0.922243
7.971332	-14.449820	-0.922292
7.973000	-14.447410	-0.922334
7.974668	-14.443290	-0.922373
7.976334	-14.440210	-0.922409
7.978000	-14.437940	-0.922446
7.979668	-14.435050	-0.922478
7.981334	-14.431920	-0.922511
7.983000	-14.429170	-0.922540
7.984668	-14.426360	-0.922574
7.986332	-14.422420	-0.922605
7.988000	-14.420890	-0.922633
7.989668	-14.417500	-0.922658
7.991332	-14.412050	-0.922684
7.993000	-14.409420	-0.922711
7.994668	-14.404520	-0.922743
7.996332	-14.401680	-0.922782
7.998000	-14.397420	-0.922824
7.999666	-14.395240	-0.922873
8.001334	-14.391460	-0.922925
8.003000	-14.388720	-0.922982
8.004666	-14.385140	-0.923043
8.006332	-14.382160	-0.923106
8.008000	-14.379890	-0.923160
8.009668	-14.375210	-0.923219
8.011334	-14.372010	-0.923272
8.013000	-14.369250	-0.923313
8.014668	-14.364570	-0.923354
8.016334	-14.360810	-0.923386
8.018000	-14.357280	-0.923410
8.019668	-14.355020	-0.923431
8.021332	-14.351840	-0.923452
8.023000	-14.348220	-0.923480
8.024668	-14.346050	-0.923512
8.026334	-14.342520	-0.923555
8.028000	-14.339020	-0.923611
8.029668	-14.335940	-0.923665
8.031332	-14.333560	-0.923719
8.033000	-14.328410	-0.923776
8.034668	-14.325880	-0.923833
8.036332	-14.321610	-0.923886
8.038000	-14.319740	-0.923940
8.039668	-14.314740	-0.923986
8.041332	-14.310790	-0.924031
8.043000	-14.307890	-0.924072
8.044666	-14.304260	-0.924113
8.046332	-14.300890	-0.924154
8.048000	-14.298960	-0.924189
8.049668	-14.295520	-0.924224
8.051334	-14.290180	-0.924257
8.053000	-14.287480	-0.924291
8.054666	-14.284910	-0.924323
8.056334	-14.281080	-0.924353
8.058000	-14.279030	-0.924377
8.059668	-14.274820	-0.924403
8.061334	-14.271700	-0.924432
8.063000	-14.268680	-0.924466
8.064668	-14.265040	-0.924506
8.066334	-14.261300	-0.924549
8.068000	-14.260050	-0.924601
8.069668	-14.255900	-0.924655
8.071332	-14.253280	-0.924712
8.073000	-14.249280	-0.924762
8.074668	-14.245240	-0.924813
8.076332	-14.241230	-0.924863
8.078000	-14.240110	-0.924913
8.079668	-14.236510	-0.924961
8.081332	-14.231510	-0.925006
8.083000	-14.229060	-0.925050
8.084668	-14.225800	-0.925093
8.086334	-14.221440	-0.925138
8.088000	-14.217990	-0.925186
8.089668	-14.215830	-0.925227
8.091332	-14.211500	-0.925261
8.093000	-14.208800	-0.925285
8.094666	-14.205130	-0.925308
8.096332	-14.200900	-0.925342
8.098000	-14.197760	-0.925383
8.099668	-14.193820	-0.925416
8.101334	-14.191160	-0.925458
8.103000	-14.188840	-0.925497
8.104668	-14.185390	-0.925540
8.106334	-14.181600	-0.925577
8.108000	-14.179320	-0.925621
8.109668	-14.176180	-0.925663
8.111332	-14.174070	-0.925708
8.113000	-14.170050	-0.925752
8.114668	-14.166870	-0.925795
8.116332	-14.163880	-0.925841
8.118000	-14.159390	-0.925882
8.119668	-14.155060	-0.925926
8.121332	-14.150990	-0.925971
8.123000	-14.148470	-0.926015
8.124666	-14.143740	-0.926051
8.126334	-14.142380	-0.926083
8.128000	-14.139320	-0.926109
8.129666	-14.134810	-0.926142
8.131332	-14.132270	-0.926179
8.133000	-14.127520	-0.926214
8.134668	-14.125490	-0.926245
8.136334	-14.123390	-0.926274
8.138000	-14.119810	-0.926315
8.139668	-14.116760	-0.926354
8.141334	-14.113850	-0.926391
8.143000	-14.110020	-0.926432
8.144668	-14.105810	-0.926476
8.146332	-14.102880	-0.926521
8.148000	-14.099690	-0.926567
8.149668	-14.095890	-0.926621
8.151334	-14.091860	-0.926673
8.153000	-14.089730	-0.926724
8.154668	-14.085020	-0.926776
8.156332	-14.082120	-0.926832
8.158000	-14.079460	-0.926884
8.159668	-14.075030	-0.926930
[truncated: 358,240 more rows]
