# Supplementary material for: On sorption hysteresis in wood: Separating hysteresis in cell wall water and capillary water in the full moisture range
Source: PLoS One. 2019 Nov 15;14(11):e0225111. doi: 10.1371/journal.pone.0225111 (PMC6857914; doi:10.1371/journal.pone.0225111)
Supplement: S1 Dataset — Heat flow measured during melting of freezable water. (ZIP) [file pone.0225111.s004.zip › Desorption_DSC.tab]

Material	Douglas fir, extracted
Conditioning	0.4	bar
Sorption dir.	Desorption
Replicate	1
Sample	10.6	mg
Pan	53.4	mg
Ref. Pan	53.1	mg
Time (min)	Temperature (�C)	Heat Flow (mW)
4.841334	-19.981010	0.024873
4.843000	-19.980860	0.024851
4.844666	-19.981160	0.024824
4.846334	-19.981090	0.024795
4.848000	-19.982460	0.024762
4.849667	-19.981230	0.024726
4.851334	-19.983090	0.024693
4.853000	-19.981270	0.024657
4.854667	-19.981820	0.024624
4.856333	-19.980600	0.024592
4.858000	-19.981050	0.024561
4.859667	-19.981690	0.024523
4.861334	-19.980940	0.024486
4.863000	-19.983400	0.024453
4.864666	-19.982480	0.024423
4.866334	-19.982700	0.024389
4.868000	-19.981840	0.024359
4.869667	-19.981010	0.024330
4.871334	-19.983500	0.024300
4.873000	-19.982220	0.024275
4.874667	-19.982190	0.024252
4.876334	-19.982200	0.024227
4.878000	-19.982700	0.024202
4.879667	-19.982780	0.024171
4.881333	-19.983370	0.024139
4.883000	-19.982340	0.024109
4.884666	-19.981350	0.024078
4.886334	-19.982300	0.024047
4.888000	-19.981950	0.024012
4.889667	-19.982240	0.023976
4.891333	-19.981980	0.023943
4.893000	-19.983040	0.023911
4.894667	-19.982500	0.023881
4.896334	-19.982430	0.023849
4.898000	-19.982360	0.023819
4.899667	-19.982510	0.023793
4.901334	-19.982030	0.023761
4.903000	-19.981320	0.023732
4.904667	-19.981480	0.023699
4.906334	-19.981810	0.023668
4.908000	-19.982580	0.023637
4.909666	-19.982680	0.023609
4.911334	-19.983160	0.023578
4.913000	-19.980830	0.023548
4.914667	-19.982070	0.023517
4.916333	-19.982450	0.023489
4.918000	-19.982390	0.023463
4.919667	-19.982160	0.023434
4.921334	-19.981820	0.023403
4.923000	-19.981800	0.023371
4.924667	-19.981610	0.023345
4.926334	-19.982440	0.023319
4.928000	-19.982000	0.023298
4.929666	-19.981120	0.023274
4.931334	-19.982510	0.023249
4.933000	-19.983810	0.023224
4.934666	-19.981860	0.023197
4.936333	-19.983340	0.023169
4.938000	-19.983090	0.023140
4.939667	-19.981600	0.023106
4.941334	-19.981700	0.023075
4.943000	-19.982960	0.023042
4.944667	-19.981970	0.023007
4.946334	-19.980580	0.022976
4.948000	-19.982140	0.022946
4.949667	-19.982730	0.022915
4.951334	-19.981760	0.022886
4.953000	-19.982380	0.022858
4.954666	-19.982310	0.022836
4.956333	-19.981790	0.022813
4.958000	-19.983010	0.022788
4.959667	-19.983260	0.022762
4.961334	-19.982560	0.022733
4.963000	-19.982250	0.022702
4.964667	-19.982780	0.022672
4.966334	-19.982230	0.022643
4.968000	-19.981280	0.022609
4.969666	-19.981830	0.022576
4.971334	-19.980870	0.022540
4.973000	-19.981420	0.022507
4.974667	-19.981860	0.022476
4.976334	-19.982910	0.022447
4.978000	-19.982960	0.022419
4.979667	-19.982900	0.022391
4.981333	-19.983250	0.022367
4.983000	-19.982530	0.022348
4.984667	-19.982780	0.022328
4.986334	-19.982950	0.022308
4.988000	-19.983220	0.022284
4.989666	-19.983640	0.022260
4.991334	-19.982110	0.022237
4.993000	-19.982100	0.022209
4.994667	-19.981750	0.022178
4.996334	-19.981730	0.022145
4.998000	-19.982900	0.022115
4.999667	-19.981610	0.022086
5.001334	-19.982610	0.022057
5.003000	-19.982210	0.022029
5.004667	-19.981140	0.021998
5.006333	-19.982580	0.021967
5.008000	-19.983760	0.021942
5.009666	-19.982290	0.021917
5.011334	-19.982390	0.021893
5.013000	-19.984220	0.021867
5.014667	-19.982820	0.021838
5.016333	-19.982290	0.021808
5.018000	-19.983300	0.021779
5.019667	-19.981280	0.021749
5.021334	-19.982190	0.021715
5.023000	-19.981310	0.021680
5.024667	-19.981670	0.021650
5.026334	-19.982180	0.021621
5.028000	-19.982540	0.021596
5.029667	-19.981760	0.021571
5.031334	-19.980790	0.021543
5.033000	-19.981690	0.021516
5.034666	-19.981320	0.021484
5.036334	-19.980550	0.021452
5.038000	-19.981670	0.021416
5.039667	-19.981600	0.021379
5.041333	-19.981670	0.021342
5.043000	-19.981090	0.021300
5.044667	-19.981280	0.021255
5.046334	-19.980750	0.021210
5.048000	-19.980690	0.021160
5.049667	-19.981930	0.021107
5.051334	-19.979570	0.021053
5.053000	-19.979560	0.020992
5.054666	-19.979390	0.020930
5.056334	-19.978560	0.020866
5.058000	-19.978480	0.020777
5.059666	-19.977910	0.020694
5.061333	-19.978240	0.020561
5.063000	-19.978830	0.020398
5.064667	-19.976410	0.020256
5.066334	-19.977590	0.020076
5.068000	-19.975590	0.019875
5.069667	-19.975360	0.019660
5.071334	-19.975540	0.019418
5.073000	-19.975550	0.019145
5.074667	-19.974740	0.018805
5.076334	-19.973360	0.018438
5.078000	-19.972490	0.017984
5.079666	-19.972200	0.017548
5.081333	-19.971050	0.017042
5.083000	-19.969240	0.016561
5.084667	-19.969500	0.015970
5.086334	-19.968900	0.015331
5.088000	-19.968470	0.014631
5.089667	-19.966110	0.013833
5.091334	-19.964990	0.012835
5.093000	-19.964320	0.011627
5.094666	-19.963260	0.010219
5.096334	-19.961120	0.008567
5.098000	-19.960330	0.006703
5.099667	-19.960680	0.004714
5.101334	-19.959240	0.002859
5.103000	-19.960090	0.000818
5.104667	-19.955210	-0.001396
5.106333	-19.954160	-0.003638
5.108000	-19.953780	-0.006178
5.109667	-19.953440	-0.008885
5.111334	-19.952410	-0.011459
5.113000	-19.948900	-0.013947
5.114666	-19.948800	-0.016558
5.116334	-19.946720	-0.019469
5.118000	-19.945880	-0.022485
5.119667	-19.944120	-0.025724
5.121333	-19.942440	-0.028725
5.123000	-19.941570	-0.031899
5.124667	-19.938970	-0.035249
5.126333	-19.937580	-0.038997
5.128000	-19.935600	-0.043271
5.129667	-19.934400	-0.047985
5.131333	-19.932920	-0.052905
5.133000	-19.932640	-0.057947
5.134667	-19.930640	-0.062818
5.136334	-19.928250	-0.067948
5.138000	-19.925510	-0.073564
5.139667	-19.924620	-0.079001
5.141333	-19.924220	-0.084578
5.143000	-19.920520	-0.090458
5.144667	-19.919670	-0.096228
5.146333	-19.917090	-0.101541
5.148000	-19.914590	-0.106419
5.149667	-19.914160	-0.111215
5.151333	-19.911490	-0.116081
5.153000	-19.909700	-0.120596
5.154667	-19.908210	-0.125408
5.156334	-19.907250	-0.130199
5.158000	-19.903770	-0.135204
5.159667	-19.903640	-0.140831
5.161334	-19.902260	-0.147087
5.163000	-19.900370	-0.153511
5.164667	-19.898880	-0.160076
5.166333	-19.895330	-0.166272
5.168000	-19.893610	-0.172213
5.169667	-19.891380	-0.178020
5.171333	-19.888900	-0.183292
5.173000	-19.886320	-0.188809
5.174667	-19.885200	-0.194552
5.176334	-19.882130	-0.200405
5.178000	-19.880990	-0.205983
5.179667	-19.878810	-0.211345
5.181334	-19.876730	-0.216722
5.183000	-19.873050	-0.221612
5.184667	-19.872540	-0.226599
5.186333	-19.870020	-0.231610
5.188000	-19.867420	-0.236344
5.189667	-19.864440	-0.240469
5.191334	-19.862990	-0.243930
5.193000	-19.860920	-0.247707
5.194667	-19.858540	-0.251475
5.196333	-19.855850	-0.254771
5.198000	-19.854950	-0.258267
5.199667	-19.852500	-0.262289
5.201334	-19.848990	-0.266681
5.203000	-19.844970	-0.272041
5.204667	-19.845170	-0.277812
5.206333	-19.841590	-0.283282
5.208000	-19.840390	-0.288614
5.209667	-19.837610	-0.293402
5.211334	-19.834650	-0.297992
5.213000	-19.833760	-0.302238
5.214667	-19.831140	-0.305790
5.216334	-19.828630	-0.309157
5.218000	-19.826700	-0.312333
5.219666	-19.824650	-0.315275
5.221333	-19.821810	-0.318651
5.223000	-19.819680	-0.322020
5.224667	-19.817600	-0.325360
5.226333	-19.815080	-0.329075
5.228000	-19.811970	-0.332907
5.229667	-19.808880	-0.336710
5.231333	-19.805760	-0.340162
5.233000	-19.804770	-0.343590
5.234667	-19.801350	-0.346992
5.236334	-19.798470	-0.350932
5.238000	-19.796600	-0.354914
5.239666	-19.793530	-0.358225
5.241334	-19.792890	-0.361516
5.243000	-19.789700	-0.365117
5.244668	-19.786890	-0.369006
5.246332	-19.784370	-0.372952
5.248000	-19.782770	-0.376413
5.249668	-19.778440	-0.379518
5.251332	-19.777020	-0.382799
5.253000	-19.773260	-0.385651
5.254668	-19.771690	-0.388286
5.256332	-19.768260	-0.391375
5.258000	-19.766590	-0.394082
5.259668	-19.763910	-0.396886
5.261334	-19.761270	-0.399878
5.263000	-19.758790	-0.402823
5.264668	-19.756600	-0.406008
5.266332	-19.753380	-0.408953
5.268000	-19.751190	-0.411651
5.269668	-19.747970	-0.414875
5.271332	-19.745190	-0.418079
5.273000	-19.740940	-0.421086
5.274668	-19.739590	-0.423533
5.276332	-19.735740	-0.426254
5.278000	-19.733140	-0.428893
5.279668	-19.730270	-0.431328
5.281334	-19.727760	-0.434078
5.283000	-19.727510	-0.436949
5.284668	-19.723100	-0.439697
5.286334	-19.720360	-0.442364
5.288000	-19.717440	-0.444724
5.289668	-19.716010	-0.446833
5.291332	-19.713170	-0.449376
5.293000	-19.709040	-0.451505
5.294668	-19.705900	-0.453573
5.296332	-19.703880	-0.455525
5.298000	-19.702610	-0.457086
5.299668	-19.696980	-0.458989
5.301334	-19.695850	-0.460832
5.303000	-19.693200	-0.463040
5.304668	-19.690230	-0.465169
5.306334	-19.687640	-0.467002
5.308000	-19.684030	-0.468812
5.309668	-19.682210	-0.471011
5.311332	-19.679790	-0.473239
5.313000	-19.676230	-0.475636
5.314668	-19.673200	-0.477672
5.316334	-19.670940	-0.479567
5.318000	-19.668010	-0.481724
5.319668	-19.664700	-0.483782
5.321332	-19.662700	-0.485574
5.323000	-19.659970	-0.487366
5.324668	-19.656710	-0.489141
5.326334	-19.654040	-0.491132
5.328000	-19.650830	-0.492990
5.329668	-19.648540	-0.495198
5.331332	-19.645000	-0.497680
5.333000	-19.641650	-0.499933
5.334668	-19.639420	-0.501968
5.336334	-19.635260	-0.503651
5.338000	-19.633410	-0.505560
5.339668	-19.632150	-0.507106
5.341334	-19.629070	-0.508852
5.343000	-19.624460	-0.510377
5.344666	-19.621280	-0.512039
5.346332	-19.618060	-0.513421
5.348000	-19.614470	-0.514828
5.349668	-19.611740	-0.516299
5.351332	-19.609160	-0.518091
5.353000	-19.607040	-0.520043
5.354668	-19.603780	-0.521852
5.356332	-19.601520	-0.523870
5.358000	-19.599720	-0.525856
5.359668	-19.595990	-0.527745
5.361334	-19.593080	-0.529481
5.363000	-19.590500	-0.531142
5.364666	-19.586200	-0.532752
5.366334	-19.583950	-0.534103
5.368000	-19.582080	-0.535129
5.369668	-19.578220	-0.536136
5.371332	-19.576540	-0.537257
5.373000	-19.571730	-0.538399
5.374668	-19.568120	-0.539637
5.376332	-19.564680	-0.541106
5.378000	-19.563280	-0.542610
5.379668	-19.559050	-0.544070
5.381332	-19.556060	-0.545533
5.383000	-19.552560	-0.547202
5.384668	-19.549440	-0.548726
5.386334	-19.546640	-0.550095
5.388000	-19.546010	-0.551197
5.389668	-19.540440	-0.552215
5.391332	-19.538720	-0.553056
5.393000	-19.536060	-0.553807
5.394668	-19.533220	-0.554702
5.396332	-19.531100	-0.555680
5.398000	-19.526970	-0.556524
5.399668	-19.523510	-0.557458
5.401332	-19.521940	-0.558491
5.403000	-19.517280	-0.559622
5.404668	-19.514390	-0.560914
5.406334	-19.512800	-0.562275
5.408000	-19.509840	-0.563716
5.409668	-19.506410	-0.565222
5.411334	-19.502880	-0.566432
5.413000	-19.499200	-0.567592
5.414668	-19.496400	-0.568573
5.416332	-19.495160	-0.569445
5.418000	-19.491120	-0.570075
5.419668	-19.488000	-0.570619
5.421332	-19.483970	-0.571147
5.423000	-19.480910	-0.571630
5.424668	-19.478840	-0.572141
5.426334	-19.474290	-0.572676
5.428000	-19.470840	-0.573560
5.429668	-19.469690	-0.574453
5.431334	-19.464840	-0.575510
5.433000	-19.462600	-0.576285
5.434668	-19.459230	-0.577168
5.436332	-19.456740	-0.578067
5.438000	-19.453900	-0.579047
5.439668	-19.451720	-0.580075
5.441334	-19.448240	-0.580965
5.443000	-19.444610	-0.581740
5.444668	-19.441070	-0.582520
5.446332	-19.438280	-0.583509
5.448000	-19.435470	-0.584462
5.449668	-19.433140	-0.585438
5.451334	-19.429940	-0.586073
5.453000	-19.426420	-0.586691
5.454668	-19.423200	-0.587282
5.456332	-19.419570	-0.587869
5.458000	-19.415950	-0.588423
5.459668	-19.414220	-0.588948
5.461334	-19.410770	-0.589534
5.463000	-19.407280	-0.590188
5.464668	-19.403750	-0.590880
5.466334	-19.401490	-0.591572
5.468000	-19.397930	-0.592259
5.469666	-19.394520	-0.592877
5.471332	-19.392440	-0.593484
5.473000	-19.389290	-0.594069
5.474668	-19.385800	-0.594623
5.476332	-19.382410	-0.595058
5.478000	-19.379200	-0.595458
5.479668	-19.376780	-0.595924
5.481332	-19.372510	-0.596428
5.483000	-19.370180	-0.596844
5.484668	-19.367110	-0.597242
5.486334	-19.363630	-0.597667
5.488000	-19.360890	-0.598194
5.489666	-19.357180	-0.598734
5.491334	-19.354800	-0.599485
5.493000	-19.352210	-0.600304
5.494668	-19.348120	-0.601053
5.496332	-19.345170	-0.601711
5.498000	-19.341870	-0.602360
5.499668	-19.338610	-0.602980
5.501332	-19.334520	-0.603572
5.503000	-19.332160	-0.604032
5.504668	-19.329800	-0.604422
5.506332	-19.326050	-0.604751
5.508000	-19.323380	-0.604995
5.509668	-19.320440	-0.605206
5.511334	-19.316940	-0.605420
5.513000	-19.313750	-0.605667
5.514668	-19.311740	-0.605930
5.516332	-19.307830	-0.606229
5.518000	-19.304910	-0.606557
5.519668	-19.300320	-0.606927
5.521332	-19.297410	-0.607456
5.523000	-19.294470	-0.608119
5.524668	-19.292380	-0.608695
5.526332	-19.288950	-0.609138
5.528000	-19.285990	-0.609590
5.529668	-19.282030	-0.609921
5.531334	-19.278910	-0.610283
5.533000	-19.276180	-0.610646
5.534668	-19.273200	-0.610991
5.536334	-19.270700	-0.611263
5.538000	-19.267970	-0.611597
5.539668	-19.263660	-0.611961
5.541332	-19.261180	-0.612377
5.543000	-19.258570	-0.612766
5.544668	-19.254720	-0.613050
5.546332	-19.251240	-0.613448
5.548000	-19.248000	-0.613761
5.549668	-19.243420	-0.614048
5.551334	-19.240660	-0.614338
5.553000	-19.237990	-0.614723
5.554668	-19.234390	-0.615011
5.556334	-19.231500	-0.615322
5.558000	-19.228690	-0.615634
5.559668	-19.225780	-0.615975
5.561332	-19.222060	-0.616242
5.563000	-19.219010	-0.616475
5.564668	-19.215290	-0.616733
5.566334	-19.212350	-0.616926
5.568000	-19.208540	-0.617131
5.569668	-19.206570	-0.617321
5.571332	-19.202340	-0.617507
5.573000	-19.199420	-0.617694
5.574668	-19.197160	-0.617874
5.576334	-19.194310	-0.618045
5.578000	-19.190480	-0.618299
5.579668	-19.186650	-0.618545
5.581332	-19.185150	-0.618830
5.583000	-19.181160	-0.619100
5.584668	-19.178110	-0.619303
5.586334	-19.174270	-0.619496
5.588000	-19.170330	-0.619740
5.589668	-19.167240	-0.619936
5.591334	-19.163780	-0.620219
5.593000	-19.160950	-0.620466
5.594666	-19.158690	-0.620700
5.596332	-19.154300	-0.620891
5.598000	-19.150520	-0.621081
5.599668	-19.150080	-0.621278
5.601332	-19.146000	-0.621434
5.603000	-19.142380	-0.621564
5.604668	-19.139440	-0.621702
5.606332	-19.136840	-0.621800
5.608000	-19.132950	-0.621931
5.609668	-19.129580	-0.622100
5.611334	-19.125140	-0.622261
5.613000	-19.123000	-0.622503
5.614666	-19.120430	-0.622792
5.616334	-19.115260	-0.623028
5.618000	-19.113130	-0.623243
5.619668	-19.109680	-0.623465
5.621332	-19.106060	-0.623656
5.623000	-19.103670	-0.623846
5.624668	-19.100780	-0.623971
5.626332	-19.097030	-0.624103
5.628000	-19.093910	-0.624211
5.629668	-19.089620	-0.624317
5.631332	-19.086230	-0.624424
5.633000	-19.084260	-0.624564
5.634668	-19.080420	-0.624742
5.636334	-19.078110	-0.624910
5.638000	-19.075660	-0.625186
5.639668	-19.071880	-0.625405
5.641332	-19.069500	-0.625617
5.643000	-19.064390	-0.625790
5.644668	-19.062600	-0.625956
5.646332	-19.059050	-0.626070
5.648000	-19.057240	-0.626177
5.649668	-19.053810	-0.626283
5.651332	-19.049260	-0.626416
5.653000	-19.045540	-0.626526
5.654668	-19.041270	-0.626640
5.656334	-19.038390	-0.626766
5.658000	-19.035840	-0.626891
5.659668	-19.032560	-0.627009
5.661334	-19.029360	-0.627127
5.663000	-19.025480	-0.627290
5.664668	-19.022020	-0.627505
5.666332	-19.019910	-0.627648
5.668000	-19.017930	-0.627768
5.669668	-19.014260	-0.627890
5.671332	-19.009310	-0.628020
5.673000	-19.005510	-0.628143
5.674668	-19.004550	-0.628268
5.676334	-19.000420	-0.628389
5.678000	-18.997110	-0.628509
5.679668	-18.993660	-0.628625
5.681334	-18.991760	-0.628748
5.683000	-18.987940	-0.628877
5.684668	-18.985250	-0.629002
5.686332	-18.981230	-0.629124
5.688000	-18.978470	-0.629248
5.689668	-18.973930	-0.629375
5.691334	-18.972500	-0.629496
5.693000	-18.967490	-0.629620
5.694668	-18.964220	-0.629745
5.696332	-18.962280	-0.629872
5.698000	-18.957820	-0.629997
5.699668	-18.954660	-0.630124
5.701334	-18.952300	-0.630256
5.703000	-18.949340	-0.630389
5.704668	-18.945210	-0.630515
5.706332	-18.944040	-0.630639
5.708000	-18.939590	-0.630768
5.709668	-18.936210	-0.630895
5.711334	-18.933790	-0.631016
5.713000	-18.929740	-0.631137
5.714668	-18.925750	-0.631265
5.716334	-18.922170	-0.631383
5.718000	-18.919860	-0.631497
5.719666	-18.915680	-0.631609
5.721332	-18.912620	-0.631723
5.723000	-18.909680	-0.631837
5.724668	-18.906160	-0.631957
5.726332	-18.902240	-0.632084
5.728000	-18.899210	-0.632211
5.729668	-18.897020	-0.632345
5.731332	-18.893580	-0.632484
5.733000	-18.889520	-0.632733
5.734668	-18.886080	-0.632962
5.736334	-18.883740	-0.633103
5.738000	-18.881500	-0.633235
5.739666	-18.877010	-0.633359
5.741334	-18.874810	-0.633475
5.743000	-18.871840	-0.633589
5.744668	-18.868850	-0.633699
5.746332	-18.864960	-0.633811
5.748000	-18.862120	-0.633923
5.749668	-18.858170	-0.634041
5.751332	-18.854780	-0.634173
5.753000	-18.851700	-0.634314
5.754668	-18.847960	-0.634511
5.756332	-18.845510	-0.634798
5.758000	-18.842110	-0.635037
5.759668	-18.838640	-0.635278
5.761334	-18.836720	-0.635444
5.763000	-18.833400	-0.635587
5.764668	-18.828460	-0.635731
5.766332	-18.825160	-0.635863
5.768000	-18.822300	-0.635990
5.769668	-18.818240	-0.636113
5.771332	-18.814530	-0.636239
5.773000	-18.811500	-0.636364
5.774668	-18.808720	-0.636492
5.776332	-18.805040	-0.636614
5.778000	-18.802530	-0.636738
5.779668	-18.798810	-0.636869
5.781334	-18.797240	-0.637004
5.783000	-18.794430	-0.637145
5.784668	-18.790320	-0.637284
5.786334	-18.788130	-0.637428
5.788000	-18.783220	-0.637567
5.789668	-18.780080	-0.637709
5.791332	-18.776460	-0.637844
5.793000	-18.772320	-0.637979
5.794668	-18.769770	-0.638111
5.796332	-18.766750	-0.638239
5.798000	-18.762550	-0.638375
5.799668	-18.760170	-0.638499
5.801334	-18.756240	-0.638623
5.803000	-18.754100	-0.638746
5.804668	-18.749220	-0.638874
5.806334	-18.745990	-0.639005
5.808000	-18.744490	-0.639135
5.809668	-18.740320	-0.639260
5.811332	-18.738050	-0.639392
5.813000	-18.734480	-0.639528
5.814668	-18.731640	-0.639664
5.816334	-18.728580	-0.639806
5.818000	-18.723880	-0.639944
5.819668	-18.720610	-0.640080
5.821332	-18.716820	-0.640219
5.823000	-18.714530	-0.640356
5.824668	-18.709970	-0.640490
5.826334	-18.707140	-0.640623
5.828000	-18.703990	-0.640756
5.829668	-18.700800	-0.640886
5.831332	-18.697790	-0.641013
5.833000	-18.695260	-0.641140
5.834668	-18.690970	-0.641265
5.836334	-18.688060	-0.641392
5.838000	-18.685290	-0.641519
5.839668	-18.681440	-0.641646
5.841334	-18.678580	-0.641777
5.843000	-18.675360	-0.641907
5.844666	-18.671670	-0.642039
5.846332	-18.668280	-0.642171
5.848000	-18.665780	-0.642305
5.849668	-18.662090	-0.642432
5.851332	-18.658680	-0.642561
5.853000	-18.654940	-0.642689
5.854668	-18.652910	-0.642821
5.856332	-18.649370	-0.642956
5.858000	-18.645840	-0.643097
5.859668	-18.643100	-0.643243
5.861334	-18.639620	-0.643393
5.863000	-18.636160	-0.643590
5.864666	-18.632380	-0.643774
5.866334	-18.628460	-0.643924
5.868000	-18.624600	-0.644068
5.869668	-18.622320	-0.644202
5.871332	-18.618950	-0.644324
5.873000	-18.615790	-0.644434
5.874668	-18.612530	-0.644544
5.876332	-18.608780	-0.644655
5.878000	-18.607070	-0.644763
5.879668	-18.602670	-0.644881
5.881332	-18.601250	-0.645012
5.883000	-18.596410	-0.645153
5.884668	-18.593640	-0.645302
5.886334	-18.591350	-0.645453
5.888000	-18.586060	-0.645607
5.889668	-18.583840	-0.645748
5.891332	-18.578720	-0.645880
5.893000	-18.576860	-0.646010
5.894668	-18.573710	-0.646130
5.896332	-18.569140	-0.646247
5.898000	-18.568020	-0.646377
5.899668	-18.564320	-0.646511
5.901332	-18.560190	-0.646649
5.903000	-18.557800	-0.646791
5.904668	-18.555020	-0.646941
5.906334	-18.550880	-0.647090
5.908000	-18.546380	-0.647235
5.909668	-18.543510	-0.647367
5.911334	-18.540440	-0.647497
5.913000	-18.537460	-0.647622
5.914668	-18.534160	-0.647746
5.916332	-18.529500	-0.647878
5.918000	-18.526580	-0.648017
5.919668	-18.523810	-0.648158
5.921332	-18.520860	-0.648300
5.923000	-18.517450	-0.648440
5.924668	-18.513430	-0.648577
5.926334	-18.510980	-0.648718
5.928000	-18.508300	-0.648857
5.929668	-18.506080	-0.648985
5.931334	-18.502150	-0.649110
5.933000	-18.498740	-0.649234
5.934668	-18.495280	-0.649358
5.936332	-18.490810	-0.649487
5.938000	-18.489230	-0.649616
5.939668	-18.484150	-0.649738
5.941334	-18.481940	-0.649855
5.943000	-18.479280	-0.649975
5.944668	-18.475230	-0.650105
5.946332	-18.473620	-0.650234
5.948000	-18.469830	-0.650360
5.949668	-18.465100	-0.650488
5.951334	-18.463010	-0.650621
5.953000	-18.458510	-0.650747
5.954668	-18.456050	-0.650879
5.956332	-18.451990	-0.651018
5.958000	-18.448550	-0.651162
5.959668	-18.445380	-0.651298
5.961334	-18.443640	-0.651430
5.963000	-18.438610	-0.651569
5.964668	-18.436070	-0.651701
5.966334	-18.432280	-0.651824
5.968000	-18.428880	-0.651947
5.969666	-18.425920	-0.652068
5.971332	-18.423350	-0.652186
5.973000	-18.420000	-0.652307
5.974668	-18.416490	-0.652430
5.976332	-18.414090	-0.652562
5.978000	-18.408860	-0.652698
5.979668	-18.406020	-0.652835
5.981332	-18.403050	-0.652982
5.983000	-18.398720	-0.653128
5.984668	-18.397280	-0.653271
5.986334	-18.392320	-0.653409
5.988000	-18.389920	-0.653542
5.989666	-18.385760	-0.653671
5.991334	-18.382890	-0.653799
5.993000	-18.380480	-0.653935
5.994668	-18.377260	-0.654073
5.996332	-18.373590	-0.654208
5.998000	-18.369860	-0.654343
5.999668	-18.366400	-0.654490
6.001332	-18.362760	-0.654638
6.003000	-18.359820	-0.654780
6.004668	-18.357460	-0.654918
6.006332	-18.353670	-0.655046
6.008000	-18.350210	-0.655166
6.009668	-18.347110	-0.655288
6.011334	-18.344380	-0.655414
6.013000	-18.340000	-0.655544
6.014668	-18.337330	-0.655663
6.016332	-18.331460	-0.655785
6.018000	-18.330660	-0.655909
6.019668	-18.326060	-0.656033
6.021332	-18.322520	-0.656157
6.023000	-18.320060	-0.656285
6.024668	-18.316900	-0.656410
6.026332	-18.314120	-0.656535
6.028000	-18.310230	-0.656661
6.029668	-18.308010	-0.656790
6.031334	-18.305430	-0.656925
6.033000	-18.301530	-0.657063
6.034668	-18.296720	-0.657194
6.036334	-18.293930	-0.657323
6.038000	-18.290690	-0.657451
6.039668	-18.287860	-0.657578
6.041332	-18.282240	-0.657708
6.043000	-18.279230	-0.657837
6.044668	-18.276400	-0.657963
6.046332	-18.274040	-0.658082
6.048000	-18.270940	-0.658203
6.049668	-18.267810	-0.658320
6.051334	-18.263900	-0.658443
6.053000	-18.260690	-0.658568
6.054668	-18.259340	-0.658701
6.056334	-18.255840	-0.658836
6.058000	-18.252060	-0.658969
6.059668	-18.249260	-0.659102
6.061332	-18.245850	-0.659237
6.063000	-18.240690	-0.659368
6.064668	-18.237370	-0.659496
6.066334	-18.235210	-0.659622
6.068000	-18.231140	-0.659745
6.069668	-18.226740	-0.659870
6.071332	-18.224080	-0.659991
6.073000	-18.221020	-0.660112
6.074668	-18.218370	-0.660237
6.076334	-18.213650	-0.660362
6.078000	-18.212210	-0.660483
6.079668	-18.209400	-0.660602
6.081332	-18.205980	-0.660717
6.083000	-18.202210	-0.660826
6.084668	-18.198190	-0.660941
6.086334	-18.194340	-0.661067
6.088000	-18.191460	-0.661201
6.089668	-18.188430	-0.661331
6.091334	-18.185860	-0.661455
6.093000	-18.181680	-0.661589
6.094666	-18.179180	-0.661733
6.096332	-18.175230	-0.661873
6.098000	-18.173490	-0.662008
6.099668	-18.170310	-0.662136
6.101332	-18.166700	-0.662261
6.103000	-18.162300	-0.662387
6.104668	-18.159650	-0.662510
6.106332	-18.155640	-0.662637
6.108000	-18.152420	-0.662761
6.109668	-18.148770	-0.662886
6.111334	-18.145240	-0.663018
6.113000	-18.142650	-0.663146
6.114666	-18.137710	-0.663276
6.116334	-18.134600	-0.663404
6.118000	-18.132200	-0.663528
6.119668	-18.128630	-0.663649
6.121332	-18.124800	-0.663763
6.123000	-18.122270	-0.663874
6.124668	-18.119220	-0.663989
6.126332	-18.116190	-0.664107
6.128000	-18.112120	-0.664233
6.129668	-18.110360	-0.664363
6.131332	-18.106480	-0.664488
6.133000	-18.103590	-0.664612
6.134668	-18.099670	-0.664735
6.136334	-18.095540	-0.664857
6.138000	-18.094340	-0.664981
6.139668	-18.089420	-0.665096
6.141332	-18.087740	-0.665205
6.143000	-18.082700	-0.665318
6.144668	-18.079910	-0.665432
6.146332	-18.076780	-0.665550
6.148000	-18.073070	-0.665676
6.149668	-18.070200	-0.665800
6.151332	-18.064580	-0.665925
6.153000	-18.061620	-0.666046
6.154668	-18.059370	-0.666159
6.156334	-18.056000	-0.666279
6.158000	-18.051180	-0.666397
6.159668	-18.049450	-0.666509
6.161334	-18.046910	-0.666626
6.163000	-18.043730	-0.666744
6.164668	-18.040540	-0.666870
6.166332	-18.038180	-0.666998
6.168000	-18.033980	-0.667133
6.169668	-18.029640	-0.667269
6.171332	-18.026990	-0.667402
6.173000	-18.023740	-0.667533
6.174668	-18.020500	-0.667667
6.176334	-18.015970	-0.667799
6.178000	-18.012910	-0.667928
6.179668	-18.009910	-0.668055
6.181334	-18.005710	-0.668178
6.183000	-18.003000	-0.668304
6.184668	-17.999770	-0.668430
6.186332	-17.997860	-0.668551
6.188000	-17.992130	-0.668668
6.189668	-17.990310	-0.668782
6.191334	-17.986670	-0.668890
6.193000	-17.983810	-0.668993
6.194668	-17.979600	-0.669098
6.196332	-17.976770	-0.669205
6.198000	-17.975370	-0.669312
6.199668	-17.972940	-0.669424
6.201334	-17.967280	-0.669545
6.203000	-17.963580	-0.669671
6.204668	-17.959680	-0.669798
6.206332	-17.957580	-0.669923
6.208000	-17.954160	-0.670046
6.209668	-17.950390	-0.670169
6.211334	-17.947350	-0.670284
6.213000	-17.944470	-0.670398
6.214668	-17.941020	-0.670512
6.216334	-17.938650	-0.670631
6.218000	-17.934270	-0.670756
6.219666	-17.931340	-0.670892
6.221332	-17.927840	-0.671034
6.223000	-17.925520	-0.671172
6.224668	-17.920900	-0.671302
6.226332	-17.918460	-0.671425
6.228000	-17.913410	-0.671546
6.229668	-17.910520	-0.671656
6.231332	-17.907990	-0.671759
6.233000	-17.903930	-0.671859
6.234668	-17.901390	-0.671958
6.236334	-17.898620	-0.672067
6.238000	-17.893610	-0.672182
6.239666	-17.889400	-0.672301
6.241334	-17.886420	-0.672426
6.243000	-17.882550	-0.672557
6.244668	-17.879940	-0.672687
6.246332	-17.877070	-0.672816
6.248000	-17.874760	-0.672942
6.249668	-17.869810	-0.673066
6.251332	-17.867560	-0.673184
6.253000	-17.864310	-0.673301
6.254668	-17.861400	-0.673416
6.256332	-17.858740	-0.673526
6.258000	-17.854930	-0.673634
6.259668	-17.851980	-0.673742
6.261334	-17.847110	-0.673851
6.263000	-17.843960	-0.673967
6.264668	-17.842920	-0.674083
6.266332	-17.838480	-0.674206
6.268000	-17.835900	-0.674333
6.269668	-17.832220	-0.674456
6.271332	-17.827750	-0.674580
6.273000	-17.826690	-0.674695
6.274668	-17.820520	-0.674805
6.276332	-17.818390	-0.674910
6.278000	-17.814400	-0.675012
6.279668	-17.811050	-0.675112
6.281334	-17.806460	-0.675218
6.283000	-17.805590	-0.675327
6.284668	-17.801360	-0.675446
6.286334	-17.797990	-0.675573
6.288000	-17.795190	-0.675699
6.289668	-17.791110	-0.675828
6.291332	-17.789460	-0.675961
6.293000	-17.786010	-0.676091
6.294668	-17.782150	-0.676221
6.296332	-17.779910	-0.676352
6.298000	-17.775160	-0.676478
6.299668	-17.772490	-0.676602
6.301334	-17.768590	-0.676727
6.303000	-17.764510	-0.676845
6.304668	-17.760440	-0.676959
6.306334	-17.757910	-0.677063
6.308000	-17.756110	-0.677165
6.309668	-17.750070	-0.677265
6.311332	-17.747860	-0.677363
6.313000	-17.745440	-0.677465
6.314668	-17.742810	-0.677576
6.316334	-17.738840	-0.677689
6.318000	-17.736480	-0.677794
6.319668	-17.732750	-0.677907
6.321332	-17.728560	-0.678019
6.323000	-17.725050	-0.678127
6.324668	-17.723300	-0.678231
6.326334	-17.720310	-0.678336
6.328000	-17.715840	-0.678441
6.329668	-17.711400	-0.678547
6.331332	-17.709250	-0.678656
6.333000	-17.705460	-0.678771
6.334668	-17.702280	-0.678885
6.336334	-17.698440	-0.678989
6.338000	-17.694330	-0.679097
6.339668	-17.692080	-0.679201
6.341334	-17.688620	-0.679308
6.343000	-17.685100	-0.679413
6.344666	-17.683290	-0.679525
6.346332	-17.680240	-0.679634
6.348000	-17.675830	-0.679744
6.349668	-17.673920	-0.679856
6.351332	-17.670620	-0.679974
6.353000	-17.666940	-0.680089
6.354668	-17.664490	-0.680204
6.356332	-17.660450	-0.680321
6.358000	-17.655100	-0.680439
6.359668	-17.651710	-0.680550
6.361334	-17.648800	-0.680663
6.363000	-17.645140	-0.680776
6.364666	-17.642790	-0.680883
6.366334	-17.639620	-0.680981
6.368000	-17.636770	-0.681074
6.369668	-17.633480	-0.681166
6.371332	-17.629820	-0.681268
6.373000	-17.626400	-0.681368
6.374668	-17.623850	-0.681475
6.376332	-17.620040	-0.681589
6.378000	-17.616510	-0.681698
6.379668	-17.611480	-0.681820
6.381332	-17.608760	-0.681950
6.383000	-17.604160	-0.682074
6.384668	-17.602080	-0.682196
6.386334	-17.600010	-0.682307
6.388000	-17.595110	-0.682412
6.389668	-17.591720	-0.682521
6.391332	-17.589780	-0.682626
6.393000	-17.584840	-0.682730
6.394668	-17.583140	-0.682830
6.396332	-17.579060	-0.682932
6.398000	-17.575600	-0.683042
6.399668	-17.572480	-0.683155
6.401334	-17.568630	-0.683265
6.403000	-17.565380	-0.683377
6.404668	-17.562640	-0.683484
6.406332	-17.560180	-0.683594
6.408000	-17.556850	-0.683695
6.409668	-17.553010	-0.683791
6.411334	-17.549300	-0.683887
6.413000	-17.547310	-0.683979
6.414668	-17.544360	-0.684073
6.416332	-17.540890	-0.684173
6.418000	-17.537310	-0.684269
6.419668	-17.534160	-0.684368
6.421332	-17.530700	-0.684474
6.423000	-17.526350	-0.684583
6.424668	-17.523350	-0.684693
6.426334	-17.518640	-0.684799
6.428000	-17.515690	-0.684897
6.429666	-17.512440	-0.685000
6.431334	-17.509720	-0.685096
6.433000	-17.505910	-0.685189
6.434668	-17.503460	-0.685282
6.436334	-17.499590	-0.685372
6.438000	-17.497610	-0.685469
6.439668	-17.493740	-0.685568
6.441332	-17.491370	-0.685671
6.443000	-17.487780	-0.685782
6.444668	-17.483960	-0.685900
6.446332	-17.479390	-0.686023
6.448000	-17.477950	-0.686144
6.449668	-17.474430	-0.686266
6.451334	-17.471530	-0.686384
6.453000	-17.467440	-0.686494
6.454668	-17.463850	-0.686602
6.456332	-17.460580	-0.686703
6.458000	-17.458450	-0.686801
6.459668	-17.453960	-0.686900
6.461334	-17.450790	-0.687002
6.463000	-17.447110	-0.687104
6.464668	-17.443980	-0.687211
6.466332	-17.441080	-0.687310
6.468000	-17.436570	-0.687410
6.469666	-17.433590	-0.687511
6.471332	-17.431830	-0.687607
6.473000	-17.426640	-0.687700
6.474668	-17.425270	-0.687788
6.476332	-17.420260	-0.687880
6.478000	-17.417770	-0.687977
6.479668	-17.414150	-0.688072
6.481332	-17.411230	-0.688172
6.483000	-17.407380	-0.688282
6.484668	-17.405280	-0.688395
6.486334	-17.400540	-0.688508
6.488000	-17.398680	-0.688620
6.489668	-17.393210	-0.688729
6.491334	-17.391500	-0.688837
6.493000	-17.386210	-0.688943
6.494666	-17.384250	-0.689058
6.496332	-17.379390	-0.689170
6.498000	-17.378250	-0.689280
6.499668	-17.373920	-0.689389
6.501334	-17.371270	-0.689494
6.503000	-17.366380	-0.689589
6.504668	-17.363490	-0.689680
6.506332	-17.359310	-0.689769
6.508000	-17.356690	-0.689853
6.509668	-17.354610	-0.689936
6.511334	-17.352750	-0.690021
6.513000	-17.347240	-0.690109
6.514668	-17.345340	-0.690203
6.516332	-17.339890	-0.690308
6.518000	-17.338620	-0.690421
6.519668	-17.334160	-0.690533
6.521332	-17.331160	-0.690633
6.523000	-17.325910	-0.690724
6.524668	-17.324150	-0.690810
6.526334	-17.321000	-0.690897
6.528000	-17.318220	-0.690980
6.529668	-17.313310	-0.691063
6.531332	-17.312460	-0.691149
6.533000	-17.308560	-0.691243
6.534668	-17.306090	-0.691352
6.536334	-17.301450	-0.691470
6.538000	-17.300280	-0.691592
6.539668	-17.294780	-0.691710
6.541332	-17.291660	-0.691831
6.543000	-17.286830	-0.691944
6.544668	-17.284420	-0.692053
6.546332	-17.280260	-0.692155
6.548000	-17.277890	-0.692255
6.549668	-17.272980	-0.692346
6.551334	-17.271910	-0.692431
6.553000	-17.268850	-0.692514
6.554666	-17.264680	-0.692599
6.556334	-17.261450	-0.692680
6.558000	-17.259300	-0.692757
6.559668	-17.254200	-0.692839
6.561334	-17.252430	-0.692929
6.563000	-17.247990	-0.693020
6.564668	-17.245110	-0.693113
6.566332	-17.239290	-0.693212
6.568000	-17.238870	-0.693314
6.569668	-17.234600	-0.693417
6.571332	-17.231280	-0.693522
6.573000	-17.227320	-0.693634
6.574668	-17.225610	-0.693742
6.576334	-17.220960	-0.693846
6.578000	-17.219160	-0.693947
6.579668	-17.214690	-0.694052
6.581332	-17.211820	-0.694152
6.583000	-17.207300	-0.694245
6.584668	-17.205230	-0.694339
6.586334	-17.201360	-0.694428
6.588000	-17.199440	-0.694519
6.589668	-17.194260	-0.694612
6.591332	-17.191920	-0.694708
6.593000	-17.187530	-0.694803
6.594666	-17.185880	-0.694891
6.596332	-17.180340	-0.694979
6.598000	-17.180910	-0.695067
6.599668	-17.174180	-0.695150
6.601332	-17.172580	-0.695225
6.603000	-17.167770	-0.695304
6.604668	-17.167960	-0.695385
6.606332	-17.162550	-0.695474
6.608000	-17.160530	-0.695564
6.609668	-17.156010	-0.695662
6.611334	-17.153020	-0.695766
6.613000	-17.148030	-0.695874
6.614668	-17.146480	-0.695981
6.616334	-17.140300	-0.696088
6.618000	-17.139760	-0.696193
6.619666	-17.133320	-0.696285
6.621332	-17.133900	-0.696374
6.623000	-17.127620	-0.696460
6.624668	-17.124940	-0.696545
6.626334	-17.121600	-0.696628
6.628000	-17.120510	-0.696714
6.629668	-17.115580	-0.696807
6.631332	-17.112900	-0.696902
6.633000	-17.107710	-0.696997
6.634668	-17.105800	-0.697095
6.636334	-17.100830	-0.697199
6.638000	-17.099380	-0.697294
6.639668	-17.094640	-0.697379
6.641332	-17.093020	-0.697467
6.643000	-17.089220	-0.697559
6.644668	-17.086970	-0.697652
6.646332	-17.081460	-0.697746
6.648000	-17.080290	-0.697846
6.649668	-17.074460	-0.697955
6.651334	-17.073260	-0.698064
6.653000	-17.068400	-0.698179
6.654668	-17.066620	-0.698288
6.656332	-17.061450	-0.698388
6.658000	-17.060210	-0.698472
6.659668	-17.055380	-0.698550
6.661334	-17.053170	-0.698630
6.663000	-17.048970	-0.698715
6.664668	-17.048220	-0.698799
6.666332	-17.041810	-0.698884
6.668000	-17.041320	-0.698976
6.669668	-17.035260	-0.699071
6.671332	-17.033940	-0.699170
6.673000	-17.027280	-0.699264
6.674668	-17.027560	-0.699356
6.676334	-17.022040	-0.699452
6.678000	-17.019300	-0.699543
6.679666	-17.016140	-0.699633
6.681334	-17.013960	-0.699724
6.683000	-17.008700	-0.699824
6.684668	-17.006490	-0.699925
6.686334	-17.001170	-0.700029
6.688000	-16.999380	-0.700134
6.689668	-16.994510	-0.700230
6.691332	-16.992760	-0.700319
6.693000	-16.987590	-0.700398
6.694668	-16.986460	-0.700481
6.696332	-16.982040	-0.700565
6.698000	-16.979430	-0.700648
6.699668	-16.975460	-0.700731
6.701334	-16.974260	-0.700816
6.703000	-16.968320	-0.700904
6.704668	-16.965560	-0.700998
6.706332	-16.960170	-0.701087
6.708000	-16.960380	-0.701173
6.709668	-16.955390	-0.701264
6.711334	-16.953960	-0.701350
6.713000	-16.947130	-0.701441
6.714668	-16.947540	-0.701534
6.716332	-16.942130	-0.701631
6.718000	-16.940020	-0.701728
6.719666	-16.934930	-0.701829
6.721332	-16.932880	-0.701929
6.723000	-16.926310	-0.702032
6.724668	-16.926130	-0.702128
6.726332	-16.921730	-0.702224
6.728000	-16.920140	-0.702321
6.729668	-16.914340	-0.702414
6.731332	-16.913610	-0.702506
6.733000	-16.907360	-0.702597
6.734668	-16.907940	-0.702683
6.736334	-16.901700	-0.702763
6.738000	-16.900210	-0.702840
6.739668	-16.895370	-0.702918
6.741334	-16.894120	-0.702997
6.743000	-16.888660	-0.703077
6.744666	-16.887140	-0.703160
6.746332	-16.881910	-0.703245
6.748000	-16.880480	-0.703328
6.749668	-16.874180	-0.703413
6.751334	-16.873090	-0.703497
6.753000	-16.867400	-0.703585
6.754668	-16.866990	-0.703669
6.756332	-16.860890	-0.703747
6.758000	-16.860750	-0.703823
6.759668	-16.856130	-0.703903
6.761334	-16.853740	-0.703993
6.763000	-16.849140	-0.704083
6.764668	-16.848180	-0.704168
6.766332	-16.842820	-0.704250
6.768000	-16.840310	-0.704332
6.769668	-16.835430	-0.704413
6.771332	-16.834220	-0.704501
6.773000	-16.829240	-0.704588
6.774668	-16.827120	-0.704674
6.776334	-16.820660	-0.704761
6.778000	-16.821760	-0.704846
6.779668	-16.816570	-0.704943
6.781332	-16.815990	-0.705037
6.783000	-16.807590	-0.705132
6.784668	-16.807400	-0.705218
6.786334	-16.801560	-0.705297
6.788000	-16.800760	-0.705379
6.789668	-16.796510	-0.705456
6.791332	-16.793940	-0.705535
6.793000	-16.789620	-0.705626
6.794668	-16.789020	-0.705719
6.796332	-16.781780	-0.705810
6.798000	-16.781850	-0.705907
6.799668	-16.774810	-0.706003
6.801334	-16.774500	-0.706097
6.803000	-16.768940	-0.706193
6.804666	-16.766820	-0.706278
6.806334	-16.760540	-0.706361
6.808000	-16.761440	-0.706438
6.809668	-16.755000	-0.706509
6.811334	-16.753940	-0.706581
6.813000	-16.749330	-0.706650
6.814668	-16.749120	-0.706725
6.816332	-16.742120	-0.706808
6.818000	-16.740600	-0.706895
6.819668	-16.734260	-0.706987
6.821332	-16.734680	-0.707091
6.823000	-16.729360	-0.707198
6.824668	-16.727830	-0.707303
6.826334	-16.722310	-0.707408
6.828000	-16.721320	-0.707501
6.829668	-16.714810	-0.707593
6.831332	-16.714210	-0.707677
6.833000	-16.708390	-0.707752
6.834668	-16.706910	-0.707823
6.836334	-16.702170	-0.707888
6.838000	-16.700480	-0.707956
6.839668	-16.695600	-0.708026
6.841332	-16.694730	-0.708103
6.843000	-16.688990	-0.708183
6.844666	-16.688720	-0.708267
6.846332	-16.681250	-0.708352
6.848000	-16.681970	-0.708445
6.849668	-16.674680	-0.708538
6.851332	-16.674040	-0.708623
6.853000	-16.668170	-0.708696
6.854668	-16.666760	-0.708767
6.856332	-16.662180	-0.708836
6.858000	-16.660540	-0.708900
6.859668	-16.656650	-0.708962
6.861334	-16.654420	-0.709030
6.863000	-16.648770	-0.709102
6.864668	-16.648720	-0.709189
6.866334	-16.642060	-0.709286
6.868000	-16.640380	-0.709388
6.869666	-16.635460	-0.709488
6.871332	-16.634560	-0.709577
6.873000	-16.628640	-0.709661
6.874668	-16.626750	-0.709737
6.876334	-16.621340	-0.709813
6.878000	-16.621890	-0.709886
6.879668	-16.616660	-0.709958
6.881332	-16.616180	-0.710034
6.883000	-16.610900	-0.710117
6.884668	-16.607160	-0.710201
6.886334	-16.601720	-0.710287
6.888000	-16.600500	-0.710374
6.889668	-16.594540	-0.710456
6.891332	-16.593760	-0.710541
6.893000	-16.588620	-0.710616
6.894668	-16.587620	-0.710688
6.896332	-16.582020	-0.710762
6.898000	-16.582150	-0.710841
6.899668	-16.574990	-0.710921
6.901334	-16.574900	-0.711003
6.903000	-16.569550	-0.711094
6.904668	-16.568250	-0.711184
6.906332	-16.563140	-0.711276
6.908000	-16.561180	-0.711365
6.909668	-16.554870	-0.711459
6.911334	-16.554580	-0.711548
6.913000	-16.548560	-0.711633
6.914668	-16.550020	-0.711716
6.916332	-16.541000	-0.711789
6.918000	-16.539760	-0.711860
6.919668	-16.533690	-0.711933
6.921332	-16.532600	-0.712001
6.923000	-16.528770	-0.712075
6.924668	-16.528520	-0.712152
6.926334	-16.522130	-0.712234
6.928000	-16.520760	-0.712320
6.929666	-16.515470	-0.712410
6.931334	-16.515150	-0.712499
6.933000	-16.508940	-0.712586
6.934668	-16.504940	-0.712668
6.936334	-16.501540	-0.712743
6.938000	-16.499840	-0.712817
6.939668	-16.494710	-0.712882
6.941332	-16.493640	-0.712953
6.943000	-16.489580	-0.713024
6.944668	-16.489230	-0.713099
6.946332	-16.482160	-0.713179
6.948000	-16.481670	-0.713259
6.949668	-16.475420	-0.713339
6.951334	-16.474620	-0.713421
6.953000	-16.469260	-0.713502
6.954668	-16.468730	-0.713587
6.956332	-16.461400	-0.713671
6.958000	-16.461770	-0.713746
6.959668	-16.455950	-0.713822
6.961334	-16.454110	-0.713898
6.963000	-16.448350	-0.713979
6.964668	-16.448230	-0.714059
6.966332	-16.442380	-0.714135
6.968000	-16.441390	-0.714208
6.969666	-16.435080	-0.714277
6.971332	-16.435260	-0.714345
6.973000	-16.429220	-0.714410
6.974668	-16.429620	-0.714478
6.976332	-16.422160	-0.714552
6.978000	-16.421790	-0.714626
6.979668	-16.415710	-0.714702
6.981332	-16.415590	-0.714784
6.983000	-16.406770	-0.714871
6.984668	-16.406960	-0.714957
6.986334	-16.401720	-0.715044
6.988000	-16.402340	-0.715132
6.989668	-16.395970	-0.715219
6.991334	-16.394870	-0.715305
6.993000	-16.388900	-0.715389
6.994666	-16.386950	-0.715477
6.996332	-16.383000	-0.715564
6.998000	-16.383540	-0.715644
6.999668	-16.374010	-0.715717
7.001334	-16.374500	-0.715775
7.003000	-16.368410	-0.715830
7.004668	-16.368090	-0.715886
7.006332	-16.362790	-0.715950
7.008000	-16.362170	-0.716015
7.009668	-16.355320	-0.716083
7.011334	-16.354710	-0.716156
7.013000	-16.348360	-0.716231
7.014668	-16.348490	-0.716314
7.016332	-16.342500	-0.716401
7.018000	-16.341130	-0.716484
7.019668	-16.336540	-0.716553
7.021332	-16.335910	-0.716622
7.023000	-16.330020	-0.716691
7.024668	-16.328150	-0.716764
7.026334	-16.323190	-0.716847
7.028000	-16.321860	-0.716929
7.029668	-16.315670	-0.717010
7.031332	-16.314910	-0.717096
7.033000	-16.309140	-0.717180
7.034668	-16.306510	-0.717268
7.036334	-16.301640	-0.717348
7.038000	-16.301550	-0.717420
7.039668	-16.295980	-0.717490
7.041332	-16.292880	-0.717550
7.043000	-16.290000	-0.717607
7.044668	-16.288340	-0.717668
7.046332	-16.283700	-0.717729
7.048000	-16.282430	-0.717792
7.049668	-16.275760	-0.717863
7.051334	-16.274290	-0.717938
7.053000	-16.268300	-0.718012
7.054666	-16.267160	-0.718089
7.056334	-16.260710	-0.718156
7.058000	-16.260540	-0.718226
7.059668	-16.255240	-0.718295
7.061334	-16.253610	-0.718364
7.063000	-16.249270	-0.718440
7.064668	-16.251020	-0.718516
7.066332	-16.242760	-0.718597
7.068000	-16.241580	-0.718686
7.069668	-16.237140	-0.718771
7.071332	-16.234760	-0.718859
7.073000	-16.230210	-0.718944
7.074668	-16.226380	-0.719020
7.076334	-16.222750	-0.719085
7.078000	-16.222640	-0.719141
7.079668	-16.215160	-0.719202
7.081332	-16.214290	-0.719269
7.083000	-16.209360	-0.719338
7.084668	-16.208880	-0.719417
7.086334	-16.204580	-0.719499
7.088000	-16.201370	-0.719577
7.089668	-16.194660	-0.719650
7.091332	-16.194810	-0.719720
7.093000	-16.187620	-0.719793
7.094666	-16.187260	-0.719864
7.096332	-16.182300	-0.719923
7.098000	-16.182710	-0.719978
7.099668	-16.175360	-0.720034
7.101332	-16.172920	-0.720097
7.103000	-16.167590	-0.720164
7.104668	-16.167630	-0.720235
7.106332	-16.163210	-0.720305
7.108000	-16.161620	-0.720376
7.109668	-16.156500	-0.720441
7.111334	-16.155600	-0.720509
7.113000	-16.149880	-0.720585
7.114668	-16.149180	-0.720654
7.116334	-16.142840	-0.720720
7.118000	-16.140990	-0.720793
7.119666	-16.136820	-0.720870
7.121332	-16.134220	-0.720944
7.123000	-16.129310	-0.721018
7.124668	-16.126980	-0.721087
7.126334	-16.122770	-0.721155
7.128000	-16.121020	-0.721214
7.129668	-16.116300	-0.721268
7.131332	-16.115930	-0.721317
7.133000	-16.109790	-0.721373
7.134668	-16.107210	-0.721431
7.136334	-16.101420	-0.721497
7.138000	-16.101130	-0.721571
7.139668	-16.097150	-0.721641
7.141332	-16.093990	-0.721714
7.143000	-16.089960	-0.721791
7.144668	-16.087470	-0.721874
7.146332	-16.082530	-0.721960
7.148000	-16.082920	-0.722034
7.149668	-16.076440	-0.722105
7.151334	-16.074230	-0.722179
7.153000	-16.068810	-0.722246
7.154668	-16.067590	-0.722312
7.156332	-16.063470	-0.722378
7.158000	-16.060840	-0.722438
7.159668	-16.055990	-0.722504
7.161334	-16.055270	-0.722574
7.163000	-16.048760	-0.722651
7.164668	-16.047610	-0.722732
7.166332	-16.042690	-0.722807
7.168000	-16.040470	-0.722884
7.169668	-16.036470	-0.722954
7.171332	-16.034850	-0.723013
7.173000	-16.028920	-0.723065
7.174668	-16.027920	-0.723113
7.176334	-16.022400	-0.723161
7.178000	-16.021110	-0.723217
7.179666	-16.015920	-0.723273
7.181334	-16.015850	-0.723330
7.183000	-16.010310	-0.723386
7.184668	-16.007470	-0.723451
7.186334	-16.002740	-0.723518
7.188000	-16.000490	-0.723585
7.189668	-15.995370	-0.723650
7.191332	-15.993370	-0.723716
7.193000	-15.987390	-0.723782
7.194668	-15.986710	-0.723851
7.196332	-15.983500	-0.723922
7.198000	-15.980490	-0.723993
7.199668	-15.976560	-0.724059
7.201334	-15.975140	-0.724120
7.203000	-15.969620	-0.724184
7.204668	-15.969030	-0.724245
7.206332	-15.963110	-0.724308
7.208000	-15.961420	-0.724368
7.209668	-15.956190	-0.724439
7.211334	-15.954800	-0.724514
7.213000	-15.949240	-0.724589
7.214668	-15.948440	-0.724661
7.216332	-15.942680	-0.724734
7.218000	-15.941140	-0.724805
7.219666	-15.936000	-0.724873
7.221332	-15.934920	-0.724936
7.223000	-15.930790	-0.725002
7.224668	-15.927630	-0.725059
7.226332	-15.923400	-0.725110
7.228000	-15.921410	-0.725164
7.229668	-15.916030	-0.725220
7.231332	-15.913010	-0.725284
7.233000	-15.909370	-0.725356
7.234668	-15.906900	-0.725431
7.236334	-15.902580	-0.725509
7.238000	-15.901060	-0.725587
7.239668	-15.895530	-0.725664
7.241334	-15.894600	-0.725742
7.243000	-15.889410	-0.725813
7.244666	-15.888120	-0.725877
7.246332	-15.882340	-0.725936
7.248000	-15.880820	-0.725985
7.249668	-15.876010	-0.726037
7.251334	-15.873020	-0.726091
7.253000	-15.869170	-0.726144
7.254668	-15.867170	-0.726196
7.256332	-15.862780	-0.726249
7.258000	-15.861280	-0.726298
7.259668	-15.857820	-0.726349
7.261334	-15.854960	-0.726405
7.263000	-15.849580	-0.726460
7.264668	-15.847970	-0.726510
7.266332	-15.843510	-0.726561
7.268000	-15.839810	-0.726621
7.269668	-15.836700	-0.726685
7.271332	-15.834610	-0.726759
7.273000	-15.829860	-0.726837
7.274668	-15.828590	-0.726914
7.276334	-15.823110	-0.726991
7.278000	-15.821800	-0.727074
7.279668	-15.816330	-0.727158
7.281332	-15.815440	-0.727245
7.283000	-15.809770	-0.727319
7.284668	-15.806980	-0.727386
7.286334	-15.802270	-0.727445
7.288000	-15.800170	-0.727502
7.289668	-15.796350	-0.727560
7.291332	-15.794200	-0.727621
7.293000	-15.790430	-0.727679
7.294668	-15.789080	-0.727734
7.296332	-15.783480	-0.727790
7.298000	-15.782010	-0.727850
7.299668	-15.776780	-0.727918
7.301334	-15.773310	-0.727993
7.303000	-15.769680	-0.728065
7.304666	-15.766550	-0.728131
7.306334	-15.762130	-0.728190
7.308000	-15.760480	-0.728244
7.309668	-15.756970	-0.728297
7.311334	-15.754700	-0.728346
7.313000	-15.750510	-0.728393
7.314668	-15.748460	-0.728437
7.316332	-15.744130	-0.728486
7.318000	-15.740440	-0.728543
7.319668	-15.738010	-0.728611
7.321332	-15.734770	-0.728684
7.323000	-15.730990	-0.728756
7.324668	-15.727440	-0.728827
7.326334	-15.723670	-0.728901
7.328000	-15.721620	-0.728969
7.329668	-15.717350	-0.729025
7.331332	-15.714720	-0.729083
7.333000	-15.710030	-0.729138
7.334668	-15.706680	-0.729198
7.336334	-15.703510	-0.729257
7.338000	-15.700980	-0.729320
7.339668	-15.695730	-0.729395
7.341332	-15.693880	-0.729470
7.343000	-15.689900	-0.729539
7.344666	-15.688020	-0.729612
7.346332	-15.682280	-0.729683
7.348000	-15.680790	-0.729749
7.349668	-15.675880	-0.729806
7.351332	-15.674660	-0.729861
7.353000	-15.669790	-0.729917
7.354668	-15.668450	-0.729965
7.356332	-15.664670	-0.730019
7.358000	-15.662700	-0.730080
7.359668	-15.658010	-0.730147
7.361334	-15.654310	-0.730211
7.363000	-15.650140	-0.730280
7.364668	-15.646590	-0.730351
7.366334	-15.643580	-0.730425
7.368000	-15.640340	-0.730498
7.369666	-15.635870	-0.730563
7.371332	-15.633400	-0.730632
7.373000	-15.629400	-0.730692
7.374668	-15.626750	-0.730752
7.376334	-15.623610	-0.730815
7.378000	-15.621000	-0.730876
7.379668	-15.616560	-0.730925
7.381332	-15.614740	-0.730974
7.383000	-15.610840	-0.731025
7.384668	-15.607120	-0.731079
7.386334	-15.604140	-0.731132
7.388000	-15.600960	-0.731188
7.389668	-15.597280	-0.731247
7.391332	-15.594150	-0.731309
7.393000	-15.590420	-0.731374
7.394668	-15.588480	-0.731442
7.396332	-15.583850	-0.731509
7.398000	-15.581700	-0.731567
7.399668	-15.577450	-0.731621
7.401334	-15.574560	-0.731678
7.403000	-15.571930	-0.731736
7.404668	-15.567740	-0.731795
7.406332	-15.564030	-0.731853
7.408000	-15.560120	-0.731914
7.409668	-15.556730	-0.731980
7.411334	-15.554200	-0.732048
7.413000	-15.549950	-0.732122
7.414668	-15.548080	-0.732194
7.416332	-15.544560	-0.732261
7.418000	-15.540910	-0.732331
7.419668	-15.536100	-0.732403
7.421332	-15.534780	-0.732471
7.423000	-15.529060	-0.732542
7.424668	-15.527470	-0.732611
7.426334	-15.523730	-0.732671
7.428000	-15.519800	-0.732735
7.429666	-15.517090	-0.732788
7.431334	-15.513840	-0.732845
7.433000	-15.510980	-0.732900
7.434668	-15.508750	-0.732949
7.436334	-15.503860	-0.732998
7.438000	-15.501760	-0.733054
7.439668	-15.496860	-0.733109
7.441332	-15.494840	-0.733169
7.443000	-15.490080	-0.733229
7.444668	-15.489130	-0.733290
7.446332	-15.484660	-0.733358
7.448000	-15.482600	-0.733427
7.449668	-15.478340	-0.733493
7.451334	-15.477220	-0.733562
7.453000	-15.471340	-0.733633
7.454668	-15.468600	-0.733699
7.456332	-15.464980	-0.733767
7.458000	-15.461740	-0.733829
7.459668	-15.457790	-0.733886
7.461334	-15.454870	-0.733937
7.463000	-15.451590	-0.733987
7.464668	-15.446100	-0.734041
7.466332	-15.443060	-0.734097
7.468000	-15.440870	-0.734156
7.469666	-15.437510	-0.734218
7.471332	-15.434340	-0.734286
7.473000	-15.430290	-0.734359
7.474668	-15.428260	-0.734434
7.476332	-15.424020	-0.734500
7.478000	-15.421600	-0.734562
7.479668	-15.416580	-0.734614
7.481332	-15.414980	-0.734653
7.483000	-15.411840	-0.734684
7.484668	-15.407130	-0.734719
7.486334	-15.405300	-0.734761
7.488000	-15.402280	-0.734806
7.489668	-15.397980	-0.734857
7.491334	-15.395200	-0.734919
7.493000	-15.390200	-0.734985
7.494666	-15.388580	-0.735054
7.496332	-15.384410	-0.735118
7.498000	-15.381970	-0.735183
7.499668	-15.377580	-0.735242
7.501334	-15.374630	-0.735294
7.503000	-15.370800	-0.735341
7.504668	-15.368360	-0.735399
7.506332	-15.363990	-0.735461
7.508000	-15.361590	-0.735530
7.509668	-15.357680	-0.735605
7.511334	-15.354520	-0.735682
7.513000	-15.350150	-0.735754
7.514668	-15.347690	-0.735827
7.516332	-15.343730	-0.735895
7.518000	-15.340010	-0.735961
7.519668	-15.336910	-0.736019
7.521332	-15.334600	-0.736068
7.523000	-15.330860	-0.736112
7.524668	-15.328540	-0.736160
7.526334	-15.325570	-0.736209
7.528000	-15.321920	-0.736267
7.529668	-15.318760	-0.736322
7.531332	-15.317240	-0.736371
7.533000	-15.312140	-0.736427
7.534668	-15.308570	-0.736485
7.536334	-15.304050	-0.736550
7.538000	-15.301200	-0.736623
7.539668	-15.297880	-0.736699
7.541332	-15.295220	-0.736769
7.543000	-15.291220	-0.736838
7.544668	-15.288370	-0.736902
7.546332	-15.284740	-0.736965
7.548000	-15.283430	-0.737030
7.549668	-15.278760	-0.737087
7.551334	-15.275260	-0.737142
7.553000	-15.271550	-0.737199
7.554666	-15.267630	-0.737260
7.556334	-15.264670	-0.737320
7.558000	-15.261660	-0.737389
7.559668	-15.258490	-0.737457
7.561334	-15.254490	-0.737524
7.563000	-15.251750	-0.737584
7.564668	-15.249020	-0.737647
7.566332	-15.244590	-0.737709
7.568000	-15.241750	-0.737770
7.569668	-15.238120	-0.737824
7.571332	-15.234580	-0.737881
7.573000	-15.231430	-0.737939
7.574668	-15.228790	-0.737985
7.576334	-15.224000	-0.738036
7.578000	-15.222120	-0.738087
7.579668	-15.218060	-0.738140
7.581332	-15.216040	-0.738195
7.583000	-15.212530	-0.738253
7.584668	-15.209120	-0.738318
7.586334	-15.204450	-0.738382
7.588000	-15.202180	-0.738447
7.589668	-15.199030	-0.738510
7.591332	-15.195010	-0.738571
7.593000	-15.192240	-0.738620
7.594666	-15.189650	-0.738667
7.596332	-15.185870	-0.738715
7.598000	-15.183560	-0.738758
7.599668	-15.178920	-0.738806
7.601332	-15.175750	-0.738860
7.603000	-15.173140	-0.738921
7.604668	-15.167900	-0.738985
7.606332	-15.164300	-0.739047
7.608000	-15.161630	-0.739108
7.609668	-15.157320	-0.739170
7.611334	-15.154490	-0.739231
7.613000	-15.151440	-0.739297
7.614668	-15.147720	-0.739371
7.616334	-15.145310	-0.739444
7.618000	-15.141860	-0.739516
7.619666	-15.137990	-0.739589
7.621332	-15.135030	-0.739658
7.623000	-15.130250	-0.739727
7.624668	-15.128870	-0.739793
7.626334	-15.124880	-0.739846
7.628000	-15.121320	-0.739891
7.629668	-15.117260	-0.739938
7.631332	-15.116200	-0.739996
7.633000	-15.111390	-0.740058
7.634668	-15.107380	-0.740125
7.636334	-15.103540	-0.740199
7.638000	-15.100660	-0.740276
7.639668	-15.097250	-0.740350
7.641332	-15.094760	-0.740422
7.643000	-15.090470	-0.740489
7.644668	-15.086670	-0.740559
7.646332	-15.083610	-0.740624
7.648000	-15.082700	-0.740686
7.649668	-15.079060	-0.740744
7.651334	-15.075300	-0.740796
7.653000	-15.071460	-0.740839
7.654668	-15.070520	-0.740886
7.656332	-15.063960	-0.740938
7.658000	-15.061430	-0.740994
7.659668	-15.058340	-0.741051
7.661334	-15.054670	-0.741107
7.663000	-15.051040	-0.741166
7.664668	-15.047410	-0.741228
7.666332	-15.045600	-0.741298
7.668000	-15.041940	-0.741365
7.669668	-15.038300	-0.741424
7.671332	-15.034620	-0.741475
7.673000	-15.029970	-0.741522
7.674668	-15.029000	-0.741570
7.676334	-15.024380	-0.741614
7.678000	-15.021250	-0.741663
7.679666	-15.017780	-0.741715
7.681334	-15.015050	-0.741766
7.683000	-15.009820	-0.741823
7.684668	-15.007910	-0.741887
7.686334	-15.004820	-0.741956
7.688000	-15.000170	-0.742025
7.689668	-14.999600	-0.742087
7.691332	-14.994770	-0.742148
7.693000	-14.991960	-0.742207
7.694668	-14.988950	-0.742262
7.696332	-14.985140	-0.742309
7.698000	-14.982510	-0.742361
7.699668	-14.978070	-0.742410
7.701334	-14.975340	-0.742463
7.703000	-14.971030	-0.742514
7.704668	-14.969090	-0.742567
7.706332	-14.963920	-0.742628
7.708000	-14.962540	-0.742683
7.709668	-14.958620	-0.742738
7.711334	-14.954900	-0.742795
7.713000	-14.952800	-0.742860
7.714668	-14.948370	-0.742920
7.716332	-14.945260	-0.742981
7.718000	-14.941490	-0.743040
7.719666	-14.938160	-0.743101
7.721332	-14.934640	-0.743167
7.723000	-14.931180	-0.743228
7.724668	-14.928940	-0.743289
7.726332	-14.923760	-0.743343
7.728000	-14.921320	-0.743398
7.729668	-14.917800	-0.743445
7.731332	-14.915650	-0.743498
7.733000	-14.911820	-0.743540
7.734668	-14.908170	-0.743585
7.736334	-14.903610	-0.743633
7.738000	-14.901650	-0.743678
7.739668	-14.897750	-0.743736
7.741334	-14.897080	-0.743795
7.743000	-14.891110	-0.743855
7.744666	-14.887800	-0.743915
7.746332	-14.885060	-0.743979
7.748000	-14.881720	-0.744039
7.749668	-14.878870	-0.744101
7.751334	-14.874130	-0.744155
7.753000	-14.871540	-0.744212
7.754668	-14.867290	-0.744276
7.756332	-14.863840	-0.744335
7.758000	-14.861130	-0.744399
7.759668	-14.859680	-0.744461
7.761334	-14.855130	-0.744524
7.763000	-14.850460	-0.744578
7.764668	-14.848480	-0.744628
7.766332	-14.844770	-0.744674
7.768000	-14.841920	-0.744712
7.769668	-14.837740	-0.744754
7.771332	-14.835120	-0.744802
7.773000	-14.830750	-0.744856
7.774668	-14.829060	-0.744913
7.776334	-14.824570	-0.744971
7.778000	-14.821040	-0.745036
7.779668	-14.817010	-0.745101
7.781332	-14.812750	-0.745161
7.783000	-14.811030	-0.745220
7.784668	-14.808110	-0.745268
7.786334	-14.804280	-0.745311
7.788000	-14.802330	-0.745355
7.789668	-14.798690	-0.745404
7.791332	-14.797090	-0.745457
7.793000	-14.792650	-0.745515
7.794668	-14.788860	-0.745572
7.796332	-14.784500	-0.745634
7.798000	-14.781200	-0.745694
7.799668	-14.777550	-0.745758
7.801334	-14.773940	-0.745824
7.803000	-14.770970	-0.745884
7.804666	-14.768000	-0.745939
7.806334	-14.765480	-0.745994
7.808000	-14.761140	-0.746047
7.809668	-14.758820	-0.746094
7.811334	-14.756350	-0.746139
7.813000	-14.753050	-0.746182
7.814668	-14.747840	-0.746227
7.816332	-14.745220	-0.746270
7.818000	-14.742040	-0.746310
7.819668	-14.737940	-0.746352
7.821332	-14.735460	-0.746391
7.823000	-14.729730	-0.746435
7.824668	-14.727240	-0.746484
7.826334	-14.725440	-0.746541
7.828000	-14.722320	-0.746590
7.829668	-14.718410	-0.746637
7.831332	-14.715040	-0.746687
7.833000	-14.711370	-0.746739
7.834668	-14.709280	-0.746788
7.836334	-14.705170	-0.746841
7.838000	-14.702700	-0.746890
7.839668	-14.699340	-0.746938
7.841332	-14.695580	-0.746990
7.843000	-14.691410	-0.747043
7.844666	-14.688190	-0.747100
7.846332	-14.686630	-0.747157
7.848000	-14.682130	-0.747202
7.849668	-14.679460	-0.747247
7.851334	-14.675370	-0.747293
7.853000	-14.673060	-0.747340
7.854668	-14.668910	-0.747388
7.856334	-14.667280	-0.747438
7.858000	-14.663260	-0.747493
7.859668	-14.659100	-0.747552
7.861332	-14.656710	-0.747616
7.863000	-14.651780	-0.747684
7.864668	-14.650170	-0.747760
7.866332	-14.646260	-0.747827
7.868000	-14.642930	-0.747879
7.869668	-14.638960	-0.747925
7.871332	-14.635560	-0.747971
7.873000	-14.630920	-0.748012
7.874666	-14.628740	-0.748049
7.876334	-14.625200	-0.748088
7.878000	-14.621610	-0.748127
7.879666	-14.618140	-0.748167
7.881332	-14.615580	-0.748212
7.883000	-14.611800	-0.748273
7.884668	-14.608330	-0.748334
7.886334	-14.605990	-0.748390
7.888000	-14.601610	-0.748444
7.889668	-14.598110	-0.748501
7.891334	-14.593870	-0.748556
7.893000	-14.591200	-0.748606
7.894668	-14.589660	-0.748657
7.896332	-14.585870	-0.748713
7.898000	-14.581730	-0.748768
7.899668	-14.579190	-0.748824
7.901334	-14.574860	-0.748886
7.903000	-14.572940	-0.748940
7.904668	-14.569030	-0.748991
7.906332	-14.565340	-0.749034
7.908000	-14.561280	-0.749075
7.909668	-14.557900	-0.749123
7.911332	-14.556160	-0.749173
7.913000	-14.551180	-0.749222
7.914668	-14.549450	-0.749271
7.916332	-14.545340	-0.749325
7.918000	-14.542220	-0.749379
7.919666	-14.539020	-0.749439
7.921332	-14.536860	-0.749497
7.923000	-14.532690	-0.749551
7.924668	-14.529060	-0.749594
7.926334	-14.526230	-0.749631
7.928000	-14.522610	-0.749671
7.929666	-14.519980	-0.749716
7.931334	-14.515710	-0.749763
7.933000	-14.511960	-0.749810
7.934668	-14.508780	-0.749856
7.936334	-14.505320	-0.749903
7.938000	-14.501940	-0.749957
7.939668	-14.499590	-0.750017
7.941334	-14.496220	-0.750077
7.943000	-14.492720	-0.750128
7.944668	-14.488580	-0.750181
7.946332	-14.484280	-0.750232
7.948000	-14.482610	-0.750287
7.949668	-14.478710	-0.750350
7.951332	-14.475610	-0.750408
7.953000	-14.471520	-0.750460
7.954668	-14.469170	-0.750511
7.956332	-14.466450	-0.750563
7.958000	-14.462120	-0.750612
7.959668	-14.459330	-0.750663
7.961334	-14.455980	-0.750709
7.963000	-14.452790	-0.750759
7.964668	-14.448710	-0.750811
7.966332	-14.444600	-0.750864
7.968000	-14.442140	-0.750922
7.969666	-14.439090	-0.750981
7.971332	-14.435720	-0.751034
7.973000	-14.433090	-0.751091
7.974668	-14.429400	-0.751147
7.976334	-14.426560	-0.751203
7.978000	-14.421690	-0.751257
7.979668	-14.419460	-0.751311
7.981334	-14.416040	-0.751368
7.983000	-14.411720	-0.751422
7.984668	-14.408920	-0.751474
7.986332	-14.405000	-0.751517
7.988000	-14.402490	-0.751560
7.989668	-14.398850	-0.751603
7.991332	-14.398160	-0.751645
7.993000	-14.392760	-0.751687
7.994668	-14.390660	-0.751731
7.996332	-14.386260	-0.751770
7.998000	-14.382530	-0.751808
7.999666	-14.380070	-0.751846
8.001334	-14.376300	-0.751881
8.003000	-14.372750	-0.751920
8.004666	-14.369370	-0.751958
8.006332	-14.366350	-0.752002
8.008000	-14.362290	-0.752054
8.009668	-14.359800	-0.752110
8.011334	-14.356250	-0.752171
8.013000	-14.352160	-0.752227
8.014668	-14.349740	-0.752287
8.016334	-14.346740	-0.752338
8.018000	-14.342250	-0.752388
8.019668	-14.340580	-0.752441
8.021332	-14.336570	-0.752490
8.023000	-14.333960	-0.752535
8.024668	-14.329720	-0.752584
8.026334	-14.326280	-0.752633
8.028000	-14.324190	-0.752682
8.029668	-14.320730	-0.752729
8.031332	-14.317700	-0.752770
8.033000	-14.312390	-0.752807
8.034668	-14.309650	-0.752838
8.036332	-14.307110	-0.752870
8.038000	-14.302980	-0.752902
8.039668	-14.299810	-0.752935
8.041332	-14.295590	-0.752966
8.043000	-14.292090	-0.753006
8.044666	-14.290000	-0.753051
8.046332	-14.286340	-0.753105
8.048000	-14.283780	-0.753162
8.049668	-14.279940	-0.753228
8.051334	-14.276820	-0.753291
8.053000	-14.273200	-0.753348
8.054666	-14.269700	-0.753402
8.056334	-14.266120	-0.753452
8.058000	-14.263200	-0.753496
8.059668	-14.258940	-0.753533
8.061334	-14.256660	-0.753574
8.063000	-14.253580	-0.753617
8.064668	-14.251150	-0.753659
8.066334	-14.246980	-0.753701
8.068000	-14.242240	-0.753755
8.069668	-14.240450	-0.753815
8.071332	-14.236150	-0.753874
8.073000	-14.232520	-0.753932
8.074668	-14.229590	-0.753990
8.076332	-14.225630	-0.754043
8.078000	-14.222410	-0.754086
8.079668	-14.221020	-0.754126
8.081332	-14.217380	-0.754157
8.083000	-14.214760	-0.754182
8.084668	-14.209840	-0.754208
8.086334	-14.207390	-0.754243
8.088000	-14.204800	-0.754282
8.089668	-14.201200	-0.754320
8.091332	-14.197710	-0.754360
8.093000	-14.193620	-0.754407
8.094666	-14.189580	-0.754465
8.096332	-14.187310	-0.754523
8.098000	-14.183490	-0.754583
8.099668	-14.180010	-0.754644
8.101334	-14.175400	-0.754700
8.103000	-14.174290	-0.754754
8.104668	-14.169420	-0.754806
8.106334	-14.165840	-0.754857
8.108000	-14.162300	-0.754901
8.109668	-14.159760	-0.754940
8.111332	-14.156540	-0.754983
8.113000	-14.153690	-0.755027
8.114668	-14.150120	-0.755068
8.116332	-14.148800	-0.755101
8.118000	-14.144780	-0.755135
8.119668	-14.140760	-0.755162
8.121332	-14.136700	-0.755190
8.123000	-14.133750	-0.755220
8.124666	-14.130490	-0.755257
8.126334	-14.127180	-0.755296
8.128000	-14.124420	-0.755332
8.129666	-14.121820	-0.755366
8.131332	-14.116890	-0.755405
8.133000	-14.114900	-0.755443
8.134668	-14.110010	-0.755478
8.136334	-14.107510	-0.755518
8.138000	-14.102390	-0.755554
8.139668	-14.101330	-0.755593
8.141334	-14.097130	-0.755633
8.143000	-14.094760	-0.755688
8.144668	-14.091050	-0.755749
8.146332	-14.088410	-0.755807
8.148000	-14.084380	-0.755858
8.149668	-14.081050	-0.755903
8.151334	-14.077920	-0.755947
8.153000	-14.074670	-0.755991
8.154668	-14.070990	-0.756030
8.156332	-14.068200	-0.756063
8.158000	-14.065520	-0.756093
8.159668	-14.061620	-0.756122
[truncated: 394,264 more rows]
