# Supplementary material for: On sorption hysteresis in wood: Separating hysteresis in cell wall water and capillary water in the full moisture range
Source: PLoS One. 2019 Nov 15;14(11):e0225111. doi: 10.1371/journal.pone.0225111 (PMC6857914; doi:10.1371/journal.pone.0225111)
Supplement: S2 Dataset — Cell wall water and capillary water in the over-hygroscopic range and at 95% RH, and moisture contents in the hygroscopic range. (XLSX) [file pone.0225111.s005.xlsx]

## Sheet: Over-hygroscopic range
Supplementary Information to "On sorption hysteresis in wood: separating hysteresis in cell wall water and capillary water in the full moisture range" by Fredriksson and Thybring
Data for specimens conditioned by pressure plate and at 95% RH as well as results from DSC measurements
								Heat of fusion
							Water, expected	334.774	J/g
							Water, determined	372.019	J/g
Sample	Conditioning	Ab-/desorption	mspec	mspec, dry	batch	mspec, water sat.	Moisture content	Heat of fusion	Corrected	Cell wall MC	Void MC
			(g)	(g)		(g)	(g/g)	Q (J/g)	Q (J/g)	(g/g)	(g/g)
Wood	Water-sat.		0.0232	0.00932	1		1.48927	168.1	151.271	0.364472	1.1248
Wood	Water-sat.		0.02228	0.00814	2		1.7371	188.4	169.538	0.350962	0.879713
Wood	Water-sat.		0.02077	0.00906	2		1.29249	157.5	141.732	0.321931	0.547198	Total MC		Cell wall MC		Void MC
Wood	Water-sat.		0.01981	0.00855	3		1.31696	159.9	143.892	0.321091	0.566051	Average	Std.dev	Average	Std.dev	Average	Std.dev
Wood	Water-sat.		0.01739	0.00653	3		1.66309	188.5	169.628	0.313718	0.842681	1.49978	0.178602	0.334435	0.0196924	0.792088	0.215406
Wood	0.33 bar	abs	0.0141	0.0108	1		0.305556	6.273	5.64497	0.283541	0.00515229
Wood	0.33 bar	abs	0.0134	0.0102	1		0.313725	3.439	3.0947	0.301581	0.00290013
Wood	0.33 bar	abs	0.0142	0.0106	2		0.339623	5.069	4.56151	0.321369	0.00462758	Total MC		Cell wall MC		Void MC
Wood	0.33 bar	abs	0.0129	0.0099	2		0.30303	3.605	3.24408	0.290403	0.00293648	Average	Std.dev	Average	Std.dev	Average	Std.dev
Wood	0.33 bar	abs	0.0096	0.0075	3		0.28	4.098	3.68773	0.2659	0.00308436	0.308387	0.0192182	0.292559	0.018483	0.00374017	0.000955329
Wood	0.33 bar	des	0.0106	0.0074	1	0.0172	0.432432	33.26	29.9302	0.304367	0.0386612
Wood	0.33 bar	des	0.0109	0.0079	1	0.0198	0.379747	23.38	21.0393	0.293035	0.0238657
Wood	0.33 bar	des	0.0132	0.0093	2	0.0193	0.419355	26.79	24.1079	0.317144	0.0301988	Total MC		Cell wall MC		Void MC
Wood	0.33 bar	des	0.0118	0.0082	2	0.0234	0.439024	34.93	31.433	0.30391	0.0412214	Average	Std.dev	Average	Std.dev	Average	Std.dev
Wood	0.33 bar	des	0.0112	0.0078	3	0.0213	0.435897	31.11	27.9954	0.315821	0.0364518	0.421291	0.0218248	0.306855	0.0088555	0.0340798	0.00627708
Wood	0.93 bar	abs	0.011	0.0087	1		0.264368	4.149	3.73362	0.250267	0.0029484
Wood	0.93 bar	abs	0.013	0.0101	1		0.287129	2.828	2.54487	0.277344	0.00218268
Wood	0.93 bar	abs	0.0108	0.0083	2		0.301205	3.128	2.81484	0.290264	0.00253258	Total MC		Cell wall MC		Void MC
Wood	0.93 bar	abs	0.0101	0.008	2		0.2625	3.214	2.89223	0.251593	0.00226783	Average	Std.dev	Average	Std.dev	Average	Std.dev
Wood	0.93 bar	abs	0.0126	0.0095	3		0.326316	4.655	4.18896	0.30972	0.00408313	0.288303	0.0238809	0.275838	0.0228038	0.00280293	0.000693425
Wood	0.93 bar	des	0.0119	0.0087	1	0.0217	0.367816	14.66	13.1923	0.313915	0.053901
Wood	0.93 bar	des	0.0153	0.0112	1	0.0248	0.366071	14.14	12.7244	0.314149	0.0139139
Wood	0.93 bar	des	0.0128	0.0092	2	0.0219	0.391304	18.5	16.6479	0.322117	0.019459	Total MC		Cell wall MC		Void MC
Wood	0.93 bar	des	0.0128	0.0094	2	0.0197	0.361702	18.64	16.7738	0.293474	0.0181231	Average	Std.dev	Average	Std.dev	Average	Std.dev
Wood	0.93 bar	des	0.0132	0.0095	3	0.0224	0.389474	18.38	16.5399	0.320825	0.0192424	0.375274	0.0125148	0.312896	0.0102734	0.0249279	0.0146239
Wood	1.22 bar	abs	0.0119	0.0092	1		0.293478	3.32	2.98762	0.281935	0.00261908
Wood	1.22 bar	abs	0.0144	0.0111	1		0.297297	3.934	3.54015	0.283579	0.00314384
Wood	1.22 bar	abs	0.0133	0.0102	2		0.303922	2.875	2.58717	0.293845	0.00234874	Total MC		Cell wall MC		Void MC
Wood	1.22 bar	abs	0.0133	0.0103	3		0.291262	3.113	2.80134	0.280457	0.00243724	Average	Std.dev	Average	Std.dev	Average	Std.dev
Wood	1.22 bar	abs	0.0126	0.0097	3		0.298969	2.902	2.61146	0.288836	0.00233216	0.296986	0.00440905	0.28573	0.00494636	0.00257621	0.000301548
Wood	1.22 bar	des	0.0125	0.0093	1	0.0218	0.344086	12.15	10.9336	0.300189	0.0112377
Wood	1.22 bar	des	0.0131	0.0098	1	0.0259	0.336735	8.534	7.67961	0.30607	0.00772459
Wood	1.22 bar	des	0.0127	0.0095	2	0.0229	0.336842	7.762	6.9849	0.30895	0.00702805	Total MC		Cell wall MC		Void MC
Wood	1.22 bar	des	0.0105	0.0079	3	0.0222	0.329114	7.687	6.91741	0.301651	0.00680046	Average	Std.dev	Average	Std.dev	Average	Std.dev
Wood	1.22 bar	des	0.0119	0.009	3	0.0227	0.322222	7.301	6.57006	0.296273	0.00632372	0.3338	0.00747895	0.302626	0.004452	0.00782291	0.00176609
Wood	3.01 bar	abs	0.0127	0.01	1		0.27	1.938	1.74398	0.263384	0.00661595
Wood	3.01 bar	abs	0.0108	0.0084	1		0.285714	2.595	2.3352	0.276746	0.00199299
Wood	3.01 bar	abs	0.009	0.0069	2		0.304348	2.327	2.09403	0.296189	0.00190371	Total MC		Cell wall MC		Void MC
Wood	3.01 bar	abs	0.0115	0.0091	3		0.263736	1.005	0.904384	0.260322	0.000712477	Average	Std.dev	Average	Std.dev	Average	Std.dev
Wood	3.01 bar	abs	0.0103	0.008	3		0.2875	2.489	2.23981	0.278886	0.00192352	0.28226	0.0142877	0.275105	0.0127862	0.00262973	0.00204925
Wood	3.01 bar	des	0.0127	0.0094	1	0.0191	0.351064	9.719	8.74598	0.315767	0.00917155
Wood	3.01 bar	des	0.0098	0.0074	1	0.0237	0.324324	8.382	7.54283	0.294486	0.00730739
Wood	3.01 bar	des	0.0111	0.0082	2	0.0234	0.353659	9.8	8.81887	0.317999	0.00931634	Total MC		Cell wall MC		Void MC
Wood	3.01 bar	des	0.011	0.0081	3	0.0228	0.358025	8.079	7.27017	0.328533	0.00777509	Average	Std.dev	Average	Std.dev	Average	Std.dev
Wood	3.01 bar	des	0.0097	0.0072	3	0.0222	0.347222	9.093	8.18265	0.314293	0.00848691	0.346859	0.0118028	0.314216	0.0110542	0.00841146	0.000777968
Wood	4.81 bar	abs	0.0109	0.0085	1		0.282353	0.7848	0.706229	0.279648	0.000595643
Wood	4.81 bar	abs	0.0105	0.0083	2		0.26506	1.323	1.19055	0.260561	0.000942626
Wood	4.81 bar	abs	0.0119	0.0092	2		0.293478	1.25	1.12486	0.289132	0.0009861	Total MC		Cell wall MC		Void MC
Wood	4.81 bar	abs	0.0112	0.0087	3		0.287356	0.597	0.537231	0.28529	0.000461137	Average	Std.dev	Average	Std.dev	Average	Std.dev
Wood	4.81 bar	abs	0.0108	0.0085	3		0.270588	1.004	0.903484	0.267159	0.00073026	0.279767	0.010515	0.276358	0.0108438	0.000743153	0.000200135
Wood	4.81 bar	des	0.0101	0.0077	1	0.0184	0.311688	4.153	3.73722	0.297045	0.0034795
Wood	4.81 bar	des	0.0101	0.0076	2	0.0191	0.328947	2.877	2.58897	0.31867	0.00254391
Wood	4.81 bar	des	0.0112	0.0084	2	0.0208	0.333333	4.852	4.36624	0.315944	0.00434745	Total MC		Cell wall MC		Void MC
Wood	4.81 bar	des	0.012	0.0089	3	0.0208	0.348315	3.787	3.40786	0.334589	0.0035457	Average	Std.dev	Average	Std.dev	Average	Std.dev
Wood	4.81 bar	des	0.011	0.0083	3	0.0191	0.325301	3.892	3.50235	0.311436	0.00340325	0.329517	0.0118649	0.315537	0.0120973	0.00346396	0.000572304
Wood	95 % RH	des	0.0085	0.0071	1	0.0183	0.197183	0	0	0.197183	0
Wood	95 % RH	des	0.0087	0.007	2	0.0188	0.242857	0	0	0.242857	0
Wood	95 % RH	des	0.0092	0.0074	2	0.0202	0.243243	0	0	0.243243	0	Total MC		Cell wall MC		Void MC
Wood	95 % RH	des	0.0083	0.0068		0.0184	0.220588			0.220588	0	Average	Std.dev	Average	Std.dev	Average	Std.dev
Wood	95 % RH	des	0.0107	0.0088		0.0229	0.215909			0.215909	0	0.223956	0.0174478	0.223956	0.0174478	0	0
Reference pans
Sample	Conditioning	Ab-/desorption	mspec	mspec, dry	batch	mspec, water sat.	Moisture content	Heat of fusion	Corrected	Cell wall MC				mspec	Total	Corrected
			(g)	(g)		(g)	(g/g)	Q (J/g)	Q (J/g)	(g/g)				(g)	Q (J/g)	Q (J/g)
Empty			0		1,2,3
Water			0.00881		1			371.1	333.947					0.00881	3.26939	2.94207
Water			0.00785		1			370.8	333.677					0.00785	2.91078	2.61937
Water			0.01171		1			375.8	338.177					0.01171	4.40062	3.96005
Water			0.00943		2			369.4	332.417					0.00943	3.48344	3.1347
Water			0.02586		2			373.3	335.927					0.02586	9.65354	8.68707
Water			0.0234		2			370.2	333.137					0.0234	8.66268	7.79541

## Sheet: Hygroscopic range
Data for specimens that were conditioned above saturated salt solutions
RH	ab-/desorption	mspec, eq	mspec, dry	u	umean
%		(g)	(g)	(g/g)	(%)
33	abs	0.0098	0.00952	0.0294118
33	abs	0.0086	0.00835	0.0299401
33	abs	0.0096	0.00919	0.0446137
33	abs	0.0089	0.00866	0.0277136
33	abs	0.0068	0.00668	0.0179641	0.0299287
33	des	0.0113	0.01071	0.0550887
33	des	0.0106	0.01003	0.0568295
33	des	0.0109	0.01033	0.0551791
33	des	0.0102	0.00974	0.0472279
33	des	0.0079	0.00746	0.0589812	0.0546613
54	abs	0.0082	0.00763	0.0747051
54	abs	0.0083	0.00787	0.0546379
54	abs	0.0099	0.00934	0.0599572
54	abs	0.009	0.00836	0.076555
54	abs	0.0083	0.0079	0.0506329	0.0632976
54	des	0.0083	0.00777	0.0682111
54	des	0.0108	0.00992	0.0887097
54	des	0.0082	0.00759	0.0803689
54	des	0.0099	0.00929	0.065662
54	des	0.0101	0.00937	0.0779082	0.076172
65	abs	0.0085	0.00792	0.0732323
65	abs	0.0104	0.00976	0.0655738
65	abs	0.0108	0.0099	0.0909091
65	abs	0.0101	0.00937	0.0779082
65	abs	0.0101	0.00925	0.0918919	0.0799031
65	des	0.0089	0.00821	0.0840438
65	des	0.0109	0.00997	0.0932798
65	des	0.009	0.00815	0.104294
65	des	0.0085	0.0078	0.0897436
65	des	0.0101	0.00913	0.106243	0.095521
75	abs	0.0096	0.00873	0.0996564
75	abs	0.0127	0.01159	0.0957722
75	abs	0.0107	0.00947	0.129884
75	abs	0.0104	0.00936	0.111111
75	abs	0.0109	0.00963	0.13188	0.113661
75	des	0.01	0.00896	0.116071
75	des	0.0123	0.01082	0.136784
75	des	0.0116	0.01019	0.138371
75	des	0.012	0.01039	0.154957
75	des	0.0109	0.00955	0.141361	0.137509
85	abs	0.0103	0.00918	0.122004
85	abs	0.0113	0.01005	0.124378
85	abs	0.0109	0.00975	0.117949
85	abs	0.0093	0.00817	0.138311
85	abs	0.0102	0.00915	0.114754	0.123479
85	des	0.0111	0.00969	0.145511
85	des	0.0096	0.00834	0.151079
85	des	0.0078	0.00685	0.138686
85	des	0.0101	0.00872	0.158257
85	des	0.009	0.00784	0.147959	0.148298
95	abs	0.0112	0.00948	0.181435
95	abs	0.0085	0.00736	0.154891
95	abs	0.0099	0.00839	0.179976
95	abs	0.0095	0.00803	0.183064
95	abs	0.0088	0.00743	0.184388	0.176751
95	des	0.0103	0.00838	0.229117
95	des	0.0098	0.00807	0.214374
95	des	0.0108	0.00891	0.212121
95	des	0.0106	0.00866	0.224018
95	des	0.0102	0.00835	0.221557	0.220238
